# Supplementary material for: Identifying Hypoxia Characteristics to Stratify Prognosis and Assess the Tumor Immune Microenvironment in Renal Cell Carcinoma
Source: Front Genet. 2021 Jun 14;12:606816. doi: 10.3389/fgene.2021.606816 (PMC8238406; doi:10.3389/fgene.2021.606816)
Supplement: Supplementary file 1 [file Data_Sheet_1.XLSX]

## Sheet: Supplemental Table S1
names.log_rank_p.	log_rank_p
PLAUR	PLAUR	2.84556e-07
BCL2	BCL2	1.51593e-06
IL6	IL6	2.00774e-06
ALDOB	ALDOB	2.05022e-06
GALK1	GALK1	2.2075e-06
MXI1	MXI1	2.74058e-06
KLF7	KLF7	3.77618e-06
INHA	INHA	3.85297e-06
KLF6	KLF6	4.50984e-06
KDELR3	KDELR3	4.69073e-06
WSB1	WSB1	8.37875e-06
PGM2	PGM2	1.34841e-05
GCNT2	GCNT2	1.39352e-05
DDIT3	DDIT3	2.06062e-05
HOXB9	HOXB9	2.72472e-05
PPARGC1A	PPARGC1A	2.79705e-05
MT2A	MT2A	4.91029e-05
PCK1	PCK1	5.05559e-05
RORA	RORA	5.08587e-05
TPST2	TPST2	5.18455e-05
PIM1	PIM1	5.63224e-05
IGFBP1	IGFBP1	6.12678e-05
RRAGD	RRAGD	6.31148e-05
PAM	PAM	8.61967e-05
FBP1	FBP1	9.22646e-05
ENO3	ENO3	9.92837e-05
GPC4	GPC4	0.000122779
FOXO3	FOXO3	0.000139673
ATP7A	ATP7A	0.000167883
ETS1	ETS1	0.000186311
PFKP	PFKP	0.000211932
JMJD6	JMJD6	0.000268656
PLIN2	PLIN2	0.000359288
AKAP12	AKAP12	0.000360196
GRHPR	GRHPR	0.000438731
CCNG2	CCNG2	0.00051636
KIF5A	KIF5A	0.000527647
BRS3	BRS3	0.000548146
ANKZF1	ANKZF1	0.000549732
ENO2	ENO2	0.000607156
MAP3K1	MAP3K1	0.000651383
NEDD4L	NEDD4L	0.000776922
PDGFB	PDGFB	0.000778226
SRPX	SRPX	0.000795616
NDST2	NDST2	0.000810745
CITED2	CITED2	0.000873716
CDKN1B	CDKN1B	0.00090146
TGFBI	TGFBI	0.00102959
HAS1	HAS1	0.00104604
IER3	IER3	0.00118891
ANXA2	ANXA2	0.00135842
NCAN	NCAN	0.0014157
PHKG1	PHKG1	0.00198741
PGK1	PGK1	0.00203321
PKLR	PKLR	0.00218714
GPC1	GPC1	0.00260663
SULT2B1	SULT2B1	0.00264573
IRS2	IRS2	0.00284646
NDST1	NDST1	0.00364626
EDN2	EDN2	0.00429306
COL5A1	COL5A1	0.00468037
NR3C1	NR3C1	0.00622626
CHST2	CHST2	0.00674651
ERO1A	ERO1A	0.00726829
GAPDH	GAPDH	0.00766203
TGM2	TGM2	0.00807845
TMEM45A	TMEM45A	0.00810184
SLC2A3	SLC2A3	0.0108712
GCK	GCK	0.0112424
STBD1	STBD1	0.0113653
ERRFI1	ERRFI1	0.0128068
BNIP3L	BNIP3L	0.0146232
DCN	DCN	0.0166018
SDC2	SDC2	0.0178172
GAPDHS	GAPDHS	0.0187224
SDC3	SDC3	0.0191646
ILVBL	ILVBL	0.0195269
PGF	PGF	0.020357
AK4	AK4	0.0219382
SELENBP1	SELENBP1	0.0231635
EFNA3	EFNA3	0.0235266
CDKN1A	CDKN1A	0.0235629
CP	CP	0.0238678
B3GALT6	B3GALT6	0.0240797
ADORA2B	ADORA2B	0.0241972
ISG20	ISG20	0.0302628
SERPINE1	SERPINE1	0.0319955
PPFIA4	PPFIA4	0.0337991
F3	F3	0.0402253
SCARB1	SCARB1	0.0429089
PDK1	PDK1	0.0453359
KLHL24	KLHL24	0.0487206
ENO1	ENO1	0.0499135
HMOX1	HMOX1	0.0527501
TPBG	TPBG	0.0622153
PLAC8	PLAC8	0.0624499
MYH9	MYH9	0.0690258
HEXA	HEXA	0.0693836
GPC3	GPC3	0.0700376
PGAM2	PGAM2	0.0704319
DPYSL4	DPYSL4	0.0759951
CA12	CA12	0.0822994
SLC37A4	SLC37A4	0.0837119
TPD52	TPD52	0.0925136
NDRG1	NDRG1	0.0943628
XPNPEP1	XPNPEP1	0.0965776
LDHA	LDHA	0.0984153
GBE1	GBE1	0.0996271
MIF	MIF	0.108388
ACKR3	ACKR3	0.109781
SLC6A6	SLC6A6	0.111216
AMPD3	AMPD3	0.117864
VLDLR	VLDLR	0.121898
CAVIN3	CAVIN3	0.125592
PDK3	PDK3	0.131475
LDHC	LDHC	0.132546
BTG1	BTG1	0.133719
CXCR4	CXCR4	0.13531
BCAN	BCAN	0.139886
ATF3	ATF3	0.149312
EGFR	EGFR	0.151247
PYGM	PYGM	0.156474
SLC25A1	SLC25A1	0.170209
ANGPTL4	ANGPTL4	0.174567
P4HA2	P4HA2	0.175875
MAFF	MAFF	0.180225
IDS	IDS	0.182152
HS3ST1	HS3ST1	0.188604
ALDOC	ALDOC	0.196509
TNFAIP3	TNFAIP3	0.200342
TGFB3	TGFB3	0.221368
DUSP1	DUSP1	0.230524
DDIT4	DDIT4	0.248157
PRDX5	PRDX5	0.251633
EFNA1	EFNA1	0.25471
GLRX	GLRX	0.268738
CDKN1C	CDKN1C	0.273649
P4HA1	P4HA1	0.286667
CSRP2	CSRP2	0.305981
GYS1	GYS1	0.308376
SDC4	SDC4	0.315188
TKTL1	TKTL1	0.319301
SLC2A5	SLC2A5	0.32821
CASP6	CASP6	0.329792
PKP1	PKP1	0.330405
PPP1R15A	PPP1R15A	0.332441
GPI	GPI	0.346977
RBPJ	RBPJ	0.347927
SAP30	SAP30	0.361518
PNRC1	PNRC1	0.363157
MT1E	MT1E	0.371172
JUN	JUN	0.377302
UGP2	UGP2	0.382377
SLC2A1	SLC2A1	0.385345
FAM162A	FAM162A	0.394225
TES	TES	0.416563
DTNA	DTNA	0.432509
LXN	LXN	0.451806
PPP1R3C	PPP1R3C	0.459828
HDLBP	HDLBP	0.469379
HK2	HK2	0.479165
TIPARP	TIPARP	0.484552
LOX	LOX	0.493611
CAV1	CAV1	0.504222
NAGK	NAGK	0.531537
FOS	FOS	0.538653
NFIL3	NFIL3	0.560534
HK1	HK1	0.58006
FOSL2	FOSL2	0.625582
PFKL	PFKL	0.633526
VEGFA	VEGFA	0.656425
VHL	VHL	0.682458
PFKFB3	PFKFB3	0.688479
B4GALNT2	B4GALNT2	0.68956
IGFBP3	IGFBP3	0.71143
PRKCA	PRKCA	0.739377
STC1	STC1	0.739573
ZNF292	ZNF292	0.741996
NOCT	NOCT	0.745875
ALDOA	ALDOA	0.749637
ADM	ADM	0.757107
GAA	GAA	0.784859
LALBA	LALBA	0.793069
BGN	BGN	0.812928
PGM1	PGM1	0.818328
HSPA5	HSPA5	0.830083
CHST3	CHST3	0.837747
KDM3A	KDM3A	0.841657
TPI1	TPI1	0.846808
BHLHE40	BHLHE40	0.87018
SIAH2	SIAH2	0.886132
S100A4	S100A4	0.886289
ZFP36	ZFP36	0.899373
STC2	STC2	0.921755
EXT1	EXT1	0.937194
LARGE1	LARGE1	0.940028
CAVIN1	CAVIN1	0.966756
