# Supplementary material for: Identifying Hypoxia Characteristics to Stratify Prognosis and Assess the Tumor Immune Microenvironment in Renal Cell Carcinoma
Source: Front Genet. 2021 Jun 14;12:606816. doi: 10.3389/fgene.2021.606816 (PMC8238406; doi:10.3389/fgene.2021.606816)
Supplement: Supplementary file 2 [file Data_Sheet_2.CSV]

ONTOLOGY	ID	Description	GeneRatio	BgRatio	pvalue	p.adjust	qvalue	geneID	Count
BP	GO:0061615	glycolytic process through fructose-6-phosphate	11/92	26/11512	3.21E-17	4.21E-14	3.38E-14	ALDOB/GALK1/ENO3/PFKP/ENO2/PGK1/PKLR/GAPDH/GCK/GAPDHS/ENO1	11
BP	GO:0061620	glycolytic process through glucose-6-phosphate	11/92	26/11512	3.21E-17	4.21E-14	3.38E-14	ALDOB/GALK1/ENO3/PFKP/ENO2/PGK1/PKLR/GAPDH/GCK/GAPDHS/ENO1	11
BP	GO:0006735	NADH regeneration	10/92	25/11512	1.91E-15	9.98E-13	8.02E-13	ALDOB/ENO3/PFKP/ENO2/PGK1/PKLR/GAPDH/GCK/GAPDHS/ENO1	10
BP	GO:0061621	canonical glycolysis	10/92	25/11512	1.91E-15	9.98E-13	8.02E-13	ALDOB/ENO3/PFKP/ENO2/PGK1/PKLR/GAPDH/GCK/GAPDHS/ENO1	10
BP	GO:0061718	glucose catabolic process to pyruvate	10/92	25/11512	1.91E-15	9.98E-13	8.02E-13	ALDOB/ENO3/PFKP/ENO2/PGK1/PKLR/GAPDH/GCK/GAPDHS/ENO1	10
BP	GO:0005996	monosaccharide metabolic process	19/92	233/11512	1.95E-14	8.51E-12	6.84E-12	ALDOB/GALK1/PPARGC1A/PCK1/RORA/FBP1/ENO3/PFKP/BRS3/ENO2/PGK1/PKLR/IRS2/GAPDH/SLC2A3/GCK/GAPDHS/PDK1/ENO1	19
BP	GO:0016051	carbohydrate biosynthetic process	17/92	174/11512	2.69E-14	9.70E-12	7.79E-12	ALDOB/PPARGC1A/PCK1/FBP1/ENO3/ENO2/PDGFB/NDST2/HAS1/PHKG1/PGK1/IRS2/NDST1/GAPDH/GCK/GAPDHS/ENO1	17
BP	GO:0006006	glucose metabolic process	17/92	175/11512	2.96E-14	9.70E-12	7.79E-12	ALDOB/PPARGC1A/PCK1/RORA/FBP1/ENO3/PFKP/BRS3/ENO2/PGK1/PKLR/IRS2/GAPDH/GCK/GAPDHS/PDK1/ENO1	17
BP	GO:0019318	hexose metabolic process	18/92	210/11512	4.31E-14	1.26E-11	1.01E-11	ALDOB/GALK1/PPARGC1A/PCK1/RORA/FBP1/ENO3/PFKP/BRS3/ENO2/PGK1/PKLR/IRS2/GAPDH/GCK/GAPDHS/PDK1/ENO1	18
BP	GO:0006007	glucose catabolic process	10/92	33/11512	5.12E-14	1.34E-11	1.08E-11	ALDOB/ENO3/PFKP/ENO2/PGK1/PKLR/GAPDH/GCK/GAPDHS/ENO1	10
BP	GO:0006734	NADH metabolic process	10/92	34/11512	7.21E-14	1.72E-11	1.38E-11	ALDOB/ENO3/PFKP/ENO2/PGK1/PKLR/GAPDH/GCK/GAPDHS/ENO1	10
BP	GO:0019320	hexose catabolic process	11/92	50/11512	1.33E-13	2.90E-11	2.33E-11	ALDOB/GALK1/ENO3/PFKP/ENO2/PGK1/PKLR/GAPDH/GCK/GAPDHS/ENO1	11
BP	GO:0006090	pyruvate metabolic process	15/92	142/11512	3.21E-13	6.46E-11	5.19E-11	ALDOB/GALK1/PPARGC1A/PCK1/FBP1/ENO3/PFKP/ENO2/PGK1/PKLR/GAPDH/GCK/GAPDHS/PDK1/ENO1	15
BP	GO:0046365	monosaccharide catabolic process	11/92	56/11512	5.10E-13	9.54E-11	7.66E-11	ALDOB/GALK1/ENO3/PFKP/ENO2/PGK1/PKLR/GAPDH/GCK/GAPDHS/ENO1	11
BP	GO:0009435	NAD biosynthetic process	10/92	42/11512	7.68E-13	1.34E-10	1.08E-10	ALDOB/ENO3/PFKP/ENO2/PGK1/PKLR/GAPDH/GCK/GAPDHS/ENO1	10
BP	GO:0006096	glycolytic process	13/92	106/11512	1.97E-12	3.03E-10	2.44E-10	ALDOB/GALK1/PPARGC1A/FBP1/ENO3/PFKP/ENO2/PGK1/PKLR/GAPDH/GCK/GAPDHS/ENO1	13
BP	GO:0006757	ATP generation from ADP	13/92	106/11512	1.97E-12	3.03E-10	2.44E-10	ALDOB/GALK1/PPARGC1A/FBP1/ENO3/PFKP/ENO2/PGK1/PKLR/GAPDH/GCK/GAPDHS/ENO1	13
BP	GO:0042866	pyruvate biosynthetic process	13/92	109/11512	2.84E-12	4.13E-10	3.32E-10	ALDOB/GALK1/PPARGC1A/FBP1/ENO3/PFKP/ENO2/PGK1/PKLR/GAPDH/GCK/GAPDHS/ENO1	13
BP	GO:0046031	ADP metabolic process	13/92	113/11512	4.54E-12	6.26E-10	5.03E-10	ALDOB/GALK1/PPARGC1A/FBP1/ENO3/PFKP/ENO2/PGK1/PKLR/GAPDH/GCK/GAPDHS/ENO1	13
BP	GO:0006023	aminoglycan biosynthetic process	12/92	91/11512	6.11E-12	7.63E-10	6.13E-10	GCNT2/GPC4/PDGFB/NDST2/HAS1/NCAN/GPC1/NDST1/CHST2/DCN/SDC2/SDC3	12
BP	GO:0006024	glycosaminoglycan biosynthetic process	12/92	91/11512	6.11E-12	7.63E-10	6.13E-10	GCNT2/GPC4/PDGFB/NDST2/HAS1/NCAN/GPC1/NDST1/CHST2/DCN/SDC2/SDC3	12
BP	GO:0006165	nucleoside diphosphate phosphorylation	13/92	117/11512	7.13E-12	8.49E-10	6.82E-10	ALDOB/GALK1/PPARGC1A/FBP1/ENO3/PFKP/ENO2/PGK1/PKLR/GAPDH/GCK/GAPDHS/ENO1	13
BP	GO:0046939	nucleotide phosphorylation	13/92	119/11512	8.88E-12	1.01E-09	8.13E-10	ALDOB/GALK1/PPARGC1A/FBP1/ENO3/PFKP/ENO2/PGK1/PKLR/GAPDH/GCK/GAPDHS/ENO1	13
BP	GO:0009135	purine nucleoside diphosphate metabolic process	13/92	121/11512	1.10E-11	1.15E-09	9.28E-10	ALDOB/GALK1/PPARGC1A/FBP1/ENO3/PFKP/ENO2/PGK1/PKLR/GAPDH/GCK/GAPDHS/ENO1	13
BP	GO:0009179	purine ribonucleoside diphosphate metabolic process	13/92	121/11512	1.10E-11	1.15E-09	9.28E-10	ALDOB/GALK1/PPARGC1A/FBP1/ENO3/PFKP/ENO2/PGK1/PKLR/GAPDH/GCK/GAPDHS/ENO1	13
BP	GO:0009185	ribonucleoside diphosphate metabolic process	13/92	122/11512	1.22E-11	1.23E-09	9.92E-10	ALDOB/GALK1/PPARGC1A/FBP1/ENO3/PFKP/ENO2/PGK1/PKLR/GAPDH/GCK/GAPDHS/ENO1	13
BP	GO:0006094	gluconeogenesis	11/92	74/11512	1.27E-11	1.23E-09	9.92E-10	ALDOB/PPARGC1A/PCK1/FBP1/ENO3/ENO2/PGK1/GAPDH/GCK/GAPDHS/ENO1	11
BP	GO:0019359	nicotinamide nucleotide biosynthetic process	13/92	125/11512	1.68E-11	1.51E-09	1.22E-09	ALDOB/GALK1/PPARGC1A/FBP1/ENO3/PFKP/ENO2/PGK1/PKLR/GAPDH/GCK/GAPDHS/ENO1	13
BP	GO:0019363	pyridine nucleotide biosynthetic process	13/92	125/11512	1.68E-11	1.51E-09	1.22E-09	ALDOB/GALK1/PPARGC1A/FBP1/ENO3/PFKP/ENO2/PGK1/PKLR/GAPDH/GCK/GAPDHS/ENO1	13
BP	GO:0019319	hexose biosynthetic process	11/92	77/11512	2.00E-11	1.74E-09	1.40E-09	ALDOB/PPARGC1A/PCK1/FBP1/ENO3/ENO2/PGK1/GAPDH/GCK/GAPDHS/ENO1	11
BP	GO:0072525	pyridine-containing compound biosynthetic process	13/92	128/11512	2.27E-11	1.92E-09	1.54E-09	ALDOB/GALK1/PPARGC1A/FBP1/ENO3/PFKP/ENO2/PGK1/PKLR/GAPDH/GCK/GAPDHS/ENO1	13
BP	GO:0019674	NAD metabolic process	10/92	58/11512	2.45E-11	2.01E-09	1.61E-09	ALDOB/ENO3/PFKP/ENO2/PGK1/PKLR/GAPDH/GCK/GAPDHS/ENO1	10
BP	GO:0009132	nucleoside diphosphate metabolic process	13/92	133/11512	3.71E-11	2.95E-09	2.37E-09	ALDOB/GALK1/PPARGC1A/FBP1/ENO3/PFKP/ENO2/PGK1/PKLR/GAPDH/GCK/GAPDHS/ENO1	13
BP	GO:0030203	glycosaminoglycan metabolic process	13/92	134/11512	4.08E-11	3.15E-09	2.53E-09	GCNT2/PIM1/GPC4/PDGFB/NDST2/HAS1/NCAN/GPC1/NDST1/CHST2/DCN/SDC2/SDC3	13
BP	GO:0046364	monosaccharide biosynthetic process	11/92	83/11512	4.64E-11	3.47E-09	2.79E-09	ALDOB/PPARGC1A/PCK1/FBP1/ENO3/ENO2/PGK1/GAPDH/GCK/GAPDHS/ENO1	11
BP	GO:0006022	aminoglycan metabolic process	13/92	138/11512	5.94E-11	4.32E-09	3.47E-09	GCNT2/PIM1/GPC4/PDGFB/NDST2/HAS1/NCAN/GPC1/NDST1/CHST2/DCN/SDC2/SDC3	13
BP	GO:0006754	ATP biosynthetic process	13/92	140/11512	7.13E-11	5.05E-09	4.06E-09	ALDOB/GALK1/PPARGC1A/FBP1/ENO3/PFKP/ENO2/PGK1/PKLR/GAPDH/GCK/GAPDHS/ENO1	13
BP	GO:0016052	carbohydrate catabolic process	14/92	173/11512	8.04E-11	5.54E-09	4.45E-09	ALDOB/GALK1/PPARGC1A/FBP1/ENO3/PFKP/ENO2/PHKG1/PGK1/PKLR/GAPDH/GCK/GAPDHS/ENO1	14
BP	GO:0009206	purine ribonucleoside triphosphate biosynthetic process	13/92	148/11512	1.44E-10	9.67E-09	7.77E-09	ALDOB/GALK1/PPARGC1A/FBP1/ENO3/PFKP/ENO2/PGK1/PKLR/GAPDH/GCK/GAPDHS/ENO1	13
BP	GO:0009145	purine nucleoside triphosphate biosynthetic process	13/92	149/11512	1.57E-10	1.03E-08	8.25E-09	ALDOB/GALK1/PPARGC1A/FBP1/ENO3/PFKP/ENO2/PGK1/PKLR/GAPDH/GCK/GAPDHS/ENO1	13
BP	GO:0009201	ribonucleoside triphosphate biosynthetic process	13/92	152/11512	2.01E-10	1.29E-08	1.03E-08	ALDOB/GALK1/PPARGC1A/FBP1/ENO3/PFKP/ENO2/PGK1/PKLR/GAPDH/GCK/GAPDHS/ENO1	13
BP	GO:0070482	response to oxygen levels	18/92	348/11512	2.20E-10	1.37E-08	1.10E-08	BCL2/PPARGC1A/PCK1/RORA/PAM/FOXO3/ATP7A/ETS1/CITED2/CDKN1B/PGK1/PKLR/ERO1A/BNIP3L/PGF/CDKN1A/PDK1/ENO1	18
BP	GO:0009166	nucleotide catabolic process	13/92	156/11512	2.79E-10	1.70E-08	1.37E-08	ALDOB/GALK1/PPARGC1A/FBP1/ENO3/PFKP/ENO2/PGK1/PKLR/GAPDH/GCK/GAPDHS/ENO1	13
BP	GO:0009142	nucleoside triphosphate biosynthetic process	13/92	160/11512	3.83E-10	2.21E-08	1.78E-08	ALDOB/GALK1/PPARGC1A/FBP1/ENO3/PFKP/ENO2/PGK1/PKLR/GAPDH/GCK/GAPDHS/ENO1	13
BP	GO:0009127	purine nucleoside monophosphate biosynthetic process	13/92	161/11512	4.14E-10	2.21E-08	1.78E-08	ALDOB/GALK1/PPARGC1A/FBP1/ENO3/PFKP/ENO2/PGK1/PKLR/GAPDH/GCK/GAPDHS/ENO1	13
BP	GO:0009168	purine ribonucleoside monophosphate biosynthetic process	13/92	161/11512	4.14E-10	2.21E-08	1.78E-08	ALDOB/GALK1/PPARGC1A/FBP1/ENO3/PFKP/ENO2/PGK1/PKLR/GAPDH/GCK/GAPDHS/ENO1	13
BP	GO:0019362	pyridine nucleotide metabolic process	13/92	161/11512	4.14E-10	2.21E-08	1.78E-08	ALDOB/GALK1/PPARGC1A/FBP1/ENO3/PFKP/ENO2/PGK1/PKLR/GAPDH/GCK/GAPDHS/ENO1	13
BP	GO:0046496	nicotinamide nucleotide metabolic process	13/92	161/11512	4.14E-10	2.21E-08	1.78E-08	ALDOB/GALK1/PPARGC1A/FBP1/ENO3/PFKP/ENO2/PGK1/PKLR/GAPDH/GCK/GAPDHS/ENO1	13
BP	GO:1901292	nucleoside phosphate catabolic process	13/92	161/11512	4.14E-10	2.21E-08	1.78E-08	ALDOB/GALK1/PPARGC1A/FBP1/ENO3/PFKP/ENO2/PGK1/PKLR/GAPDH/GCK/GAPDHS/ENO1	13
BP	GO:0001666	response to hypoxia	17/92	318/11512	4.48E-10	2.35E-08	1.89E-08	BCL2/PPARGC1A/PCK1/RORA/PAM/FOXO3/ATP7A/ETS1/CITED2/CDKN1B/PGK1/PKLR/ERO1A/BNIP3L/PGF/PDK1/ENO1	17
BP	GO:0072524	pyridine-containing compound metabolic process	13/92	166/11512	6.05E-10	3.11E-08	2.50E-08	ALDOB/GALK1/PPARGC1A/FBP1/ENO3/PFKP/ENO2/PGK1/PKLR/GAPDH/GCK/GAPDHS/ENO1	13
BP	GO:0046394	carboxylic acid biosynthetic process	18/92	372/11512	6.47E-10	3.26E-08	2.62E-08	ALDOB/GALK1/PPARGC1A/FBP1/ENO3/PFKP/ENO2/PDGFB/HAS1/NCAN/PGK1/PKLR/EDN2/GAPDH/GCK/DCN/GAPDHS/ENO1	18
BP	GO:0016053	organic acid biosynthetic process	18/92	373/11512	6.75E-10	3.28E-08	2.64E-08	ALDOB/GALK1/PPARGC1A/FBP1/ENO3/PFKP/ENO2/PDGFB/HAS1/NCAN/PGK1/PKLR/EDN2/GAPDH/GCK/DCN/GAPDHS/ENO1	18
BP	GO:0072330	monocarboxylic acid biosynthetic process	16/92	283/11512	6.86E-10	3.28E-08	2.64E-08	ALDOB/GALK1/PPARGC1A/FBP1/ENO3/PFKP/ENO2/NCAN/PGK1/PKLR/EDN2/GAPDH/GCK/DCN/GAPDHS/ENO1	16
BP	GO:0036293	response to decreased oxygen levels	17/92	327/11512	6.89E-10	3.28E-08	2.64E-08	BCL2/PPARGC1A/PCK1/RORA/PAM/FOXO3/ATP7A/ETS1/CITED2/CDKN1B/PGK1/PKLR/ERO1A/BNIP3L/PGF/PDK1/ENO1	17
BP	GO:0046434	organophosphate catabolic process	14/92	205/11512	7.68E-10	3.60E-08	2.89E-08	ALDOB/GALK1/PPARGC1A/FBP1/ENO3/PFKP/ENO2/PGK1/PKLR/GAPDH/GCK/GAPDHS/SCARB1/ENO1	14
BP	GO:0009156	ribonucleoside monophosphate biosynthetic process	13/92	171/11512	8.75E-10	4.02E-08	3.23E-08	ALDOB/GALK1/PPARGC1A/FBP1/ENO3/PFKP/ENO2/PGK1/PKLR/GAPDH/GCK/GAPDHS/ENO1	13
BP	GO:0006733	oxidoreduction coenzyme metabolic process	13/92	176/11512	1.25E-09	5.64E-08	4.53E-08	ALDOB/GALK1/PPARGC1A/FBP1/ENO3/PFKP/ENO2/PGK1/PKLR/GAPDH/GCK/GAPDHS/ENO1	13
BP	GO:0009124	nucleoside monophosphate biosynthetic process	13/92	180/11512	1.65E-09	7.31E-08	5.88E-08	ALDOB/GALK1/PPARGC1A/FBP1/ENO3/PFKP/ENO2/PGK1/PKLR/GAPDH/GCK/GAPDHS/ENO1	13
BP	GO:0006164	purine nucleotide biosynthetic process	15/92	260/11512	1.88E-09	8.21E-08	6.60E-08	ALDOB/GALK1/PPARGC1A/FBP1/ENO3/PFKP/ENO2/PGK1/PKLR/GAPDH/GCK/GAPDHS/ADORA2B/PDK1/ENO1	15
BP	GO:0009108	coenzyme biosynthetic process	14/92	222/11512	2.18E-09	9.35E-08	7.52E-08	ALDOB/GALK1/PPARGC1A/FBP1/ENO3/PFKP/ENO2/PGK1/PKLR/GAPDH/GCK/GAPDHS/PDK1/ENO1	14
BP	GO:0006163	purine nucleotide metabolic process	19/92	458/11512	2.66E-09	1.12E-07	9.04E-08	ALDOB/GALK1/PPARGC1A/RORA/TPST2/FBP1/ENO3/ATP7A/PFKP/ENO2/PGK1/PKLR/SULT2B1/GAPDH/GCK/GAPDHS/ADORA2B/PDK1/ENO1	19
BP	GO:0072522	purine-containing compound biosynthetic process	15/92	270/11512	3.16E-09	1.31E-07	1.05E-07	ALDOB/GALK1/PPARGC1A/FBP1/ENO3/PFKP/ENO2/PGK1/PKLR/GAPDH/GCK/GAPDHS/ADORA2B/PDK1/ENO1	15
BP	GO:0034404	nucleobase-containing small molecule biosynthetic process	13/92	190/11512	3.19E-09	1.31E-07	1.05E-07	ALDOB/GALK1/PPARGC1A/FBP1/ENO3/PFKP/ENO2/PGK1/PKLR/GAPDH/GCK/GAPDHS/ENO1	13
BP	GO:0009152	purine ribonucleotide biosynthetic process	14/92	242/11512	6.64E-09	2.66E-07	2.14E-07	ALDOB/GALK1/PPARGC1A/FBP1/ENO3/PFKP/ENO2/PGK1/PKLR/GAPDH/GCK/GAPDHS/PDK1/ENO1	14
BP	GO:0009150	purine ribonucleotide metabolic process	18/92	431/11512	6.70E-09	2.66E-07	2.14E-07	ALDOB/GALK1/PPARGC1A/RORA/TPST2/FBP1/ENO3/ATP7A/PFKP/ENO2/PGK1/PKLR/SULT2B1/GAPDH/GCK/GAPDHS/PDK1/ENO1	18
BP	GO:0072521	purine-containing compound metabolic process	19/92	488/11512	7.54E-09	2.95E-07	2.37E-07	ALDOB/GALK1/PPARGC1A/RORA/TPST2/FBP1/ENO3/ATP7A/PFKP/ENO2/PGK1/PKLR/SULT2B1/GAPDH/GCK/GAPDHS/ADORA2B/PDK1/ENO1	19
BP	GO:0046034	ATP metabolic process	14/92	245/11512	7.77E-09	3.00E-07	2.41E-07	ALDOB/GALK1/PPARGC1A/FBP1/ENO3/ATP7A/PFKP/ENO2/PGK1/PKLR/GAPDH/GCK/GAPDHS/ENO1	14
BP	GO:0009259	ribonucleotide metabolic process	18/92	442/11512	9.93E-09	3.77E-07	3.03E-07	ALDOB/GALK1/PPARGC1A/RORA/TPST2/FBP1/ENO3/ATP7A/PFKP/ENO2/PGK1/PKLR/SULT2B1/GAPDH/GCK/GAPDHS/PDK1/ENO1	18
BP	GO:0009260	ribonucleotide biosynthetic process	14/92	251/11512	1.06E-08	3.96E-07	3.19E-07	ALDOB/GALK1/PPARGC1A/FBP1/ENO3/PFKP/ENO2/PGK1/PKLR/GAPDH/GCK/GAPDHS/PDK1/ENO1	14
BP	GO:0046390	ribose phosphate biosynthetic process	14/92	258/11512	1.50E-08	5.55E-07	4.46E-07	ALDOB/GALK1/PPARGC1A/FBP1/ENO3/PFKP/ENO2/PGK1/PKLR/GAPDH/GCK/GAPDHS/PDK1/ENO1	14
BP	GO:0071456	cellular response to hypoxia	12/92	179/11512	1.70E-08	6.18E-07	4.97E-07	BCL2/PPARGC1A/PCK1/RORA/FOXO3/ATP7A/CITED2/PGK1/ERO1A/BNIP3L/PDK1/ENO1	12
BP	GO:0019693	ribose phosphate metabolic process	18/92	458/11512	1.73E-08	6.19E-07	4.97E-07	ALDOB/GALK1/PPARGC1A/RORA/TPST2/FBP1/ENO3/ATP7A/PFKP/ENO2/PGK1/PKLR/SULT2B1/GAPDH/GCK/GAPDHS/PDK1/ENO1	18
BP	GO:0009205	purine ribonucleoside triphosphate metabolic process	14/92	269/11512	2.55E-08	9.03E-07	7.26E-07	ALDOB/GALK1/PPARGC1A/FBP1/ENO3/ATP7A/PFKP/ENO2/PGK1/PKLR/GAPDH/GCK/GAPDHS/ENO1	14
BP	GO:0009165	nucleotide biosynthetic process	15/92	316/11512	2.64E-08	9.22E-07	7.41E-07	ALDOB/GALK1/PPARGC1A/FBP1/ENO3/PFKP/ENO2/PGK1/PKLR/GAPDH/GCK/GAPDHS/ADORA2B/PDK1/ENO1	15
BP	GO:0036294	cellular response to decreased oxygen levels	12/92	187/11512	2.77E-08	9.55E-07	7.68E-07	BCL2/PPARGC1A/PCK1/RORA/FOXO3/ATP7A/CITED2/PGK1/ERO1A/BNIP3L/PDK1/ENO1	12
BP	GO:1901293	nucleoside phosphate biosynthetic process	15/92	319/11512	2.99E-08	9.94E-07	7.99E-07	ALDOB/GALK1/PPARGC1A/FBP1/ENO3/PFKP/ENO2/PGK1/PKLR/GAPDH/GCK/GAPDHS/ADORA2B/PDK1/ENO1	15
BP	GO:0009126	purine nucleoside monophosphate metabolic process	14/92	273/11512	3.07E-08	9.94E-07	7.99E-07	ALDOB/GALK1/PPARGC1A/FBP1/ENO3/ATP7A/PFKP/ENO2/PGK1/PKLR/GAPDH/GCK/GAPDHS/ENO1	14
BP	GO:0009167	purine ribonucleoside monophosphate metabolic process	14/92	273/11512	3.07E-08	9.94E-07	7.99E-07	ALDOB/GALK1/PPARGC1A/FBP1/ENO3/ATP7A/PFKP/ENO2/PGK1/PKLR/GAPDH/GCK/GAPDHS/ENO1	14
BP	GO:0009199	ribonucleoside triphosphate metabolic process	14/92	273/11512	3.07E-08	9.94E-07	7.99E-07	ALDOB/GALK1/PPARGC1A/FBP1/ENO3/ATP7A/PFKP/ENO2/PGK1/PKLR/GAPDH/GCK/GAPDHS/ENO1	14
BP	GO:0051188	cofactor biosynthetic process	14/92	273/11512	3.07E-08	9.94E-07	7.99E-07	ALDOB/GALK1/PPARGC1A/FBP1/ENO3/PFKP/ENO2/PGK1/PKLR/GAPDH/GCK/GAPDHS/PDK1/ENO1	14
BP	GO:0009144	purine nucleoside triphosphate metabolic process	14/92	275/11512	3.37E-08	1.08E-06	8.65E-07	ALDOB/GALK1/PPARGC1A/FBP1/ENO3/ATP7A/PFKP/ENO2/PGK1/PKLR/GAPDH/GCK/GAPDHS/ENO1	14
BP	GO:0034637	cellular carbohydrate biosynthetic process	8/92	66/11512	4.80E-08	1.51E-06	1.21E-06	PCK1/FBP1/NDST2/HAS1/PHKG1/IRS2/NDST1/GCK	8
BP	GO:0009161	ribonucleoside monophosphate metabolic process	14/92	283/11512	4.83E-08	1.51E-06	1.21E-06	ALDOB/GALK1/PPARGC1A/FBP1/ENO3/ATP7A/PFKP/ENO2/PGK1/PKLR/GAPDH/GCK/GAPDHS/ENO1	14
BP	GO:0006732	coenzyme metabolic process	15/92	332/11512	5.08E-08	1.57E-06	1.26E-06	ALDOB/GALK1/PPARGC1A/FBP1/ENO3/PFKP/ENO2/PGK1/PKLR/GAPDH/SLC2A3/GCK/GAPDHS/PDK1/ENO1	15
BP	GO:0009141	nucleoside triphosphate metabolic process	14/92	288/11512	6.01E-08	1.83E-06	1.47E-06	ALDOB/GALK1/PPARGC1A/FBP1/ENO3/ATP7A/PFKP/ENO2/PGK1/PKLR/GAPDH/GCK/GAPDHS/ENO1	14
BP	GO:0071453	cellular response to oxygen levels	12/92	202/11512	6.52E-08	1.96E-06	1.58E-06	BCL2/PPARGC1A/PCK1/RORA/FOXO3/ATP7A/CITED2/PGK1/ERO1A/BNIP3L/PDK1/ENO1	12
BP	GO:0009123	nucleoside monophosphate metabolic process	14/92	297/11512	8.81E-08	2.62E-06	2.11E-06	ALDOB/GALK1/PPARGC1A/FBP1/ENO3/ATP7A/PFKP/ENO2/PGK1/PKLR/GAPDH/GCK/GAPDHS/ENO1	14
BP	GO:0006091	generation of precursor metabolites and energy	16/92	429/11512	2.44E-07	7.19E-06	5.78E-06	ALDOB/GALK1/PPARGC1A/FBP1/ENO3/ATP7A/PFKP/ENO2/PHKG1/PGK1/PKLR/IRS2/GAPDH/GCK/GAPDHS/ENO1	16
BP	GO:0044262	cellular carbohydrate metabolic process	12/92	233/11512	3.09E-07	9.01E-06	7.24E-06	GALK1/PPARGC1A/PCK1/RORA/FBP1/NDST2/HAS1/PHKG1/IRS2/NDST1/GCK/PDK1	12
BP	GO:0000271	polysaccharide biosynthetic process	7/92	57/11512	3.16E-07	9.09E-06	7.30E-06	PDGFB/NDST2/HAS1/PHKG1/IRS2/NDST1/GCK	7
BP	GO:1900542	regulation of purine nucleotide metabolic process	9/92	125/11512	6.39E-07	1.82E-05	1.46E-05	PPARGC1A/FBP1/ATP7A/PGK1/GCK/GAPDHS/ADORA2B/PDK1/ENO1	9
BP	GO:0006140	regulation of nucleotide metabolic process	9/92	128/11512	7.82E-07	2.20E-05	1.77E-05	PPARGC1A/FBP1/ATP7A/PGK1/GCK/GAPDHS/ADORA2B/PDK1/ENO1	9
BP	GO:0044282	small molecule catabolic process	14/92	362/11512	9.79E-07	2.73E-05	2.19E-05	ALDOB/GALK1/PCK1/ENO3/PFKP/ENO2/PGK1/PKLR/IRS2/GAPDH/GCK/GAPDHS/SCARB1/ENO1	14
BP	GO:1903510	mucopolysaccharide metabolic process	8/92	99/11512	1.15E-06	3.18E-05	2.56E-05	PIM1/PDGFB/NDST2/HAS1/NCAN/NDST1/CHST2/DCN	8
BP	GO:0033692	cellular polysaccharide biosynthetic process	6/92	51/11512	2.98E-06	8.13E-05	6.53E-05	NDST2/HAS1/PHKG1/IRS2/NDST1/GCK	6
BP	GO:0006027	glycosaminoglycan catabolic process	6/92	55/11512	4.68E-06	0.000126278	0.000101469	GPC4/NCAN/GPC1/DCN/SDC2/SDC3	6
BP	GO:0005976	polysaccharide metabolic process	7/92	87/11512	5.75E-06	0.000153594	0.000123418	PDGFB/NDST2/HAS1/PHKG1/IRS2/NDST1/GCK	7
BP	GO:0051186	cofactor metabolic process	15/92	485/11512	6.20E-06	0.000163991	0.000131772	ALDOB/GALK1/PPARGC1A/FBP1/ENO3/PFKP/ENO2/PGK1/PKLR/GAPDH/SLC2A3/GCK/GAPDHS/PDK1/ENO1	15
BP	GO:0043062	extracellular structure organization	13/92	367/11512	6.49E-06	0.000170113	0.000136692	IL6/ATP7A/ETS1/PDGFB/TGFBI/HAS1/ANXA2/NCAN/COL5A1/ERO1A/DCN/SERPINE1/SCARB1	13
BP	GO:0006026	aminoglycan catabolic process	6/92	59/11512	7.08E-06	0.000183726	0.000147631	GPC4/NCAN/GPC1/DCN/SDC2/SDC3	6
BP	GO:0062013	positive regulation of small molecule metabolic process	8/92	127/11512	7.53E-06	0.000193543	0.000155519	PPARGC1A/PDGFB/PGK1/IRS2/GCK/GAPDHS/ADORA2B/ENO1	8
BP	GO:0030198	extracellular matrix organization	12/92	320/11512	8.57E-06	0.000217871	0.000175067	IL6/ATP7A/ETS1/PDGFB/TGFBI/HAS1/ANXA2/NCAN/COL5A1/ERO1A/DCN/SERPINE1	12
BP	GO:0061045	negative regulation of wound healing	6/92	69/11512	1.77E-05	0.000445267	0.000357788	PLAUR/PDGFB/CDKN1B/ANXA2/CDKN1A/SERPINE1	6
BP	GO:0030808	regulation of nucleotide biosynthetic process	7/92	105/11512	1.99E-05	0.00049234	0.000395613	PPARGC1A/FBP1/GCK/GAPDHS/ADORA2B/PDK1/ENO1	7
BP	GO:1900371	regulation of purine nucleotide biosynthetic process	7/92	105/11512	1.99E-05	0.00049234	0.000395613	PPARGC1A/FBP1/GCK/GAPDHS/ADORA2B/PDK1/ENO1	7
BP	GO:0042060	wound healing	14/92	473/11512	2.14E-05	0.000524553	0.000421497	PLAUR/IL6/IGFBP1/ENO3/ETS1/PDGFB/CDKN1B/ANXA2/COL5A1/DCN/CDKN1A/SERPINE1/F3/SCARB1	14
BP	GO:1903578	regulation of ATP metabolic process	7/92	108/11512	2.39E-05	0.000580607	0.000466538	PPARGC1A/FBP1/ATP7A/PGK1/GCK/GAPDHS/ENO1	7
BP	GO:1903034	regulation of response to wounding	8/92	149/11512	2.42E-05	0.000582854	0.000468344	PLAUR/ATP7A/PDGFB/CDKN1B/ANXA2/CDKN1A/SERPINE1/F3	8
BP	GO:0031639	plasminogen activation	4/92	23/11512	3.01E-05	0.000717189	0.000576287	ANXA2/PGK1/SERPINE1/ENO1	4
BP	GO:0044264	cellular polysaccharide metabolic process	6/92	77/11512	3.32E-05	0.000783936	0.00062992	NDST2/HAS1/PHKG1/IRS2/NDST1/GCK	6
BP	GO:1903035	negative regulation of response to wounding	6/92	78/11512	3.58E-05	0.000836314	0.000672008	PLAUR/PDGFB/CDKN1B/ANXA2/CDKN1A/SERPINE1	6
BP	GO:0030335	positive regulation of cell migration	13/92	434/11512	3.84E-05	0.000890597	0.000715627	BCL2/IL6/GCNT2/ATP7A/ETS1/AKAP12/PDGFB/IRS2/EDN2/PGF/SERPINE1/F3/SCARB1	13
BP	GO:0045981	positive regulation of nucleotide metabolic process	5/92	50/11512	4.66E-05	0.001061777	0.000853176	PPARGC1A/PGK1/GAPDHS/ADORA2B/ENO1	5
BP	GO:1900544	positive regulation of purine nucleotide metabolic process	5/92	50/11512	4.66E-05	0.001061777	0.000853176	PPARGC1A/PGK1/GAPDHS/ADORA2B/ENO1	5
BP	GO:0009749	response to glucose	8/92	165/11512	5.04E-05	0.001137416	0.000913954	KLF7/PPARGC1A/PCK1/FOXO3/CDKN1B/PKLR/IRS2/GCK	8
BP	GO:0062012	regulation of small molecule metabolic process	12/92	384/11512	5.21E-05	0.001167072	0.000937784	PPARGC1A/RORA/FBP1/ATP7A/PDGFB/PGK1/IRS2/GCK/GAPDHS/ADORA2B/PDK1/ENO1	12
BP	GO:2000147	positive regulation of cell motility	13/92	448/11512	5.33E-05	0.001183088	0.000950653	BCL2/IL6/GCNT2/ATP7A/ETS1/AKAP12/PDGFB/IRS2/EDN2/PGF/SERPINE1/F3/SCARB1	13
BP	GO:0030388	fructose 1,6-bisphosphate metabolic process	3/92	10/11512	5.69E-05	0.001253147	0.001006948	ALDOB/FBP1/PFKP	3
BP	GO:0071236	cellular response to antibiotic	7/92	125/11512	6.13E-05	0.001338933	0.001075881	IL6/FOXO3/ATP7A/ETS1/ANKZF1/PDGFB/CDKN1B	7
BP	GO:0009746	response to hexose	8/92	170/11512	6.22E-05	0.00134721	0.001082531	KLF7/PPARGC1A/PCK1/FOXO3/CDKN1B/PKLR/IRS2/GCK	8
BP	GO:0061041	regulation of wound healing	7/92	126/11512	6.45E-05	0.001385476	0.001113279	PLAUR/PDGFB/CDKN1B/ANXA2/CDKN1A/SERPINE1/F3	7
BP	GO:0007568	aging	10/92	276/11512	6.80E-05	0.001448568	0.001163976	BCL2/PPARGC1A/PCK1/IGFBP1/ENO3/FOXO3/ERO1A/DCN/CDKN1A/SERPINE1	10
BP	GO:0051272	positive regulation of cellular component movement	13/92	460/11512	6.98E-05	0.001474934	0.001185162	BCL2/IL6/GCNT2/ATP7A/ETS1/AKAP12/PDGFB/IRS2/EDN2/PGF/SERPINE1/F3/SCARB1	13
BP	GO:0051384	response to glucocorticoid	7/92	128/11512	7.13E-05	0.001494468	0.001200858	BCL2/IL6/PCK1/PAM/FOXO3/NR3C1/CDKN1A	7
BP	GO:0034284	response to monosaccharide	8/92	175/11512	7.63E-05	0.001586933	0.001275157	KLF7/PPARGC1A/PCK1/FOXO3/CDKN1B/PKLR/IRS2/GCK	8
BP	GO:0006109	regulation of carbohydrate metabolic process	8/92	177/11512	8.27E-05	0.001705187	0.001370179	PPARGC1A/RORA/FBP1/PDGFB/IRS2/GCK/GAPDHS/PDK1	8
BP	GO:0040017	positive regulation of locomotion	13/92	472/11512	9.06E-05	0.001854901	0.001490479	BCL2/IL6/GCNT2/ATP7A/ETS1/AKAP12/PDGFB/IRS2/EDN2/PGF/SERPINE1/F3/SCARB1	13
BP	GO:0043467	regulation of generation of precursor metabolites and energy	7/92	134/11512	9.52E-05	0.001927882	0.001549122	PPARGC1A/FBP1/ATP7A/PGK1/IRS2/GCK/GAPDHS	7
BP	GO:0014910	regulation of smooth muscle cell migration	5/92	58/11512	9.58E-05	0.001927882	0.001549122	BCL2/PPARGC1A/ATP7A/PDGFB/SERPINE1	5
BP	GO:0010906	regulation of glucose metabolic process	6/92	93/11512	9.64E-05	0.001927882	0.001549122	PPARGC1A/RORA/FBP1/IRS2/GCK/PDK1	6
BP	GO:0010035	response to inorganic substance	13/92	483/11512	0.000114239	0.002267476	0.001821998	BCL2/IL6/PPARGC1A/MT2A/PAM/FBP1/FOXO3/ATP7A/ETS1/ANKZF1/NEDD4L/CDKN1B/PKLR	13
BP	GO:0010755	regulation of plasminogen activation	3/92	13/11512	0.000133313	0.002626173	0.002110223	ANXA2/SERPINE1/ENO1	3
BP	GO:0031960	response to corticosteroid	7/92	144/11512	0.000149446	0.002922013	0.002347941	BCL2/IL6/PCK1/PAM/FOXO3/NR3C1/CDKN1A	7
BP	GO:0014909	smooth muscle cell migration	5/92	64/11512	0.000153588	0.002980751	0.002395139	BCL2/PPARGC1A/ATP7A/PDGFB/SERPINE1	5
BP	GO:0034599	cellular response to oxidative stress	9/92	249/11512	0.000163161	0.003143251	0.002525714	BCL2/IL6/PPARGC1A/FOXO3/ATP7A/ETS1/ANKZF1/ERO1A/PDK1	9
BP	GO:0009743	response to carbohydrate	8/92	198/11512	0.000179912	0.00344065	0.002764685	KLF7/PPARGC1A/PCK1/FOXO3/CDKN1B/PKLR/IRS2/GCK	8
BP	GO:0001525	angiogenesis	12/92	439/11512	0.000185428	0.003519943	0.002828399	IL6/RORA/ETS1/JMJD6/TGFBI/ANXA2/PGK1/DCN/PGF/EFNA3/SERPINE1/F3	12
BP	GO:0035690	cellular response to drug	10/92	312/11512	0.000186745	0.003519943	0.002828399	IL6/PPARGC1A/MT2A/PCK1/FBP1/FOXO3/ETS1/ANKZF1/PDGFB/NR3C1	10
BP	GO:0042594	response to starvation	7/92	153/11512	0.000217475	0.004069892	0.003270303	BCL2/DDIT3/PPARGC1A/PCK1/RRAGD/FOXO3/CDKN1A	7
BP	GO:0032103	positive regulation of response to external stimulus	9/92	263/11512	0.000245592	0.004563475	0.003666915	IL6/ETS1/PDGFB/EDN2/TGM2/PGF/ADORA2B/SERPINE1/F3	9
BP	GO:0045913	positive regulation of carbohydrate metabolic process	5/92	71/11512	0.000251002	0.004631172	0.003721311	PPARGC1A/PDGFB/IRS2/GCK/GAPDHS	5
BP	GO:0030810	positive regulation of nucleotide biosynthetic process	4/92	41/11512	0.000308531	0.005613558	0.004510693	PPARGC1A/GAPDHS/ADORA2B/ENO1	4
BP	GO:1900373	positive regulation of purine nucleotide biosynthetic process	4/92	41/11512	0.000308531	0.005613558	0.004510693	PPARGC1A/GAPDHS/ADORA2B/ENO1	4
BP	GO:0014812	muscle cell migration	5/92	75/11512	0.000324491	0.005823055	0.004679031	BCL2/PPARGC1A/ATP7A/PDGFB/SERPINE1	5
BP	GO:0030193	regulation of blood coagulation	5/92	75/11512	0.000324491	0.005823055	0.004679031	PLAUR/PDGFB/ANXA2/SERPINE1/F3	5
BP	GO:1903580	positive regulation of ATP metabolic process	4/92	42/11512	0.000338937	0.006029001	0.004844516	PPARGC1A/PGK1/GAPDHS/ENO1	4
BP	GO:0006029	proteoglycan metabolic process	5/92	76/11512	0.000345172	0.006029001	0.004844516	NDST2/NCAN/GPC1/NDST1/DCN	5
BP	GO:0043255	regulation of carbohydrate biosynthetic process	5/92	76/11512	0.000345172	0.006029001	0.004844516	PPARGC1A/FBP1/PDGFB/IRS2/GCK	5
BP	GO:1900046	regulation of hemostasis	5/92	76/11512	0.000345172	0.006029001	0.004844516	PLAUR/PDGFB/ANXA2/SERPINE1/F3	5
BP	GO:0010675	regulation of cellular carbohydrate metabolic process	6/92	118/11512	0.000355243	0.006163812	0.004952842	PPARGC1A/RORA/FBP1/IRS2/GCK/PDK1	6
BP	GO:0050818	regulation of coagulation	5/92	77/11512	0.000366836	0.006323088	0.005080826	PLAUR/PDGFB/ANXA2/SERPINE1/F3	5
BP	GO:1901342	regulation of vasculature development	9/92	280/11512	0.000389591	0.006671424	0.005360726	IL6/ETS1/PDGFB/PGK1/DCN/PGF/EFNA3/SERPINE1/F3	9
BP	GO:0050921	positive regulation of chemotaxis	6/92	123/11512	0.000443746	0.007549448	0.00606625	IL6/PDGFB/EDN2/PGF/SERPINE1/F3	6
BP	GO:0048660	regulation of smooth muscle cell proliferation	6/92	124/11512	0.000463347	0.007832057	0.006293336	IL6/PPARGC1A/PDGFB/CDKN1B/TGM2/CDKN1A	6
BP	GO:0001678	cellular glucose homeostasis	6/92	125/11512	0.000483617	0.008122284	0.006526544	KLF7/PPARGC1A/PCK1/FOXO3/IRS2/GCK	6
BP	GO:0033002	muscle cell proliferation	7/92	175/11512	0.000491975	0.008210025	0.006597047	IL6/PPARGC1A/PIM1/PDGFB/CDKN1B/TGM2/CDKN1A	7
BP	GO:0048659	smooth muscle cell proliferation	6/92	126/11512	0.000504572	0.008366953	0.006723145	IL6/PPARGC1A/PDGFB/CDKN1B/TGM2/CDKN1A	6
BP	GO:0031638	zymogen activation	4/92	48/11512	0.000568076	0.009360745	0.007521692	ANXA2/PGK1/SERPINE1/ENO1	4
BP	GO:0051196	regulation of coenzyme metabolic process	5/92	87/11512	0.000644384	0.010486249	0.008426074	PPARGC1A/FBP1/GCK/GAPDHS/PDK1	5
BP	GO:2001169	regulation of ATP biosynthetic process	5/92	87/11512	0.000644384	0.010486249	0.008426074	PPARGC1A/FBP1/GCK/GAPDHS/ENO1	5
BP	GO:0030195	negative regulation of blood coagulation	4/92	50/11512	0.000664229	0.010742476	0.008631962	PLAUR/PDGFB/ANXA2/SERPINE1	4
BP	GO:0050819	negative regulation of coagulation	4/92	51/11512	0.00071639	0.011444762	0.009196274	PLAUR/PDGFB/ANXA2/SERPINE1	4
BP	GO:1900047	negative regulation of hemostasis	4/92	51/11512	0.00071639	0.011444762	0.009196274	PLAUR/PDGFB/ANXA2/SERPINE1	4
BP	GO:0030166	proteoglycan biosynthetic process	4/92	53/11512	0.000829298	0.013168248	0.010581155	NDST2/NCAN/NDST1/DCN	4
BP	GO:0010038	response to metal ion	9/92	315/11512	0.00090843	0.014337869	0.011520988	BCL2/PPARGC1A/MT2A/PAM/FBP1/ATP7A/NEDD4L/CDKN1B/PKLR	9
BP	GO:0045765	regulation of angiogenesis	8/92	253/11512	0.000923394	0.014486785	0.011640647	IL6/ETS1/PGK1/DCN/PGF/EFNA3/SERPINE1/F3	8
BP	GO:0097237	cellular response to toxic substance	7/92	197/11512	0.000991704	0.015465853	0.012427363	IL6/PPARGC1A/FOXO3/ATP7A/ETS1/ANKZF1/PDGFB	7
BP	GO:0010575	positive regulation of vascular endothelial growth factor production	3/92	25/11512	0.001000171	0.015505614	0.012459313	IL6/RORA/ADORA2B	3
BP	GO:0048732	gland development	10/92	389/11512	0.001055466	0.016175918	0.012997926	BCL2/HOXB9/PCK1/PAM/ATP7A/ETS1/CITED2/CDKN1B/IRS2/TGM2	10
BP	GO:0043200	response to amino acid	5/92	97/11512	0.001055757	0.016175918	0.012997926	PPARGC1A/PCK1/RRAGD/ATP7A/CDKN1B	5
BP	GO:0000302	response to reactive oxygen species	7/92	200/11512	0.001083067	0.016497886	0.013256638	BCL2/IL6/PPARGC1A/FOXO3/ATP7A/ETS1/ANKZF1	7
BP	GO:0051271	negative regulation of cellular component movement	8/92	262/11512	0.001156604	0.017516204	0.014074893	BCL2/PPARGC1A/FOXO3/CITED2/CDKN1B/HAS1/DCN/SERPINE1	8
BP	GO:0030201	heparan sulfate proteoglycan metabolic process	3/92	27/11512	0.001257353	0.018824375	0.015126054	NDST2/GPC1/NDST1	3
BP	GO:0042730	fibrinolysis	3/92	27/11512	0.001257353	0.018824375	0.015126054	PLAUR/ANXA2/SERPINE1	3
BP	GO:0051193	regulation of cofactor metabolic process	5/92	102/11512	0.001322516	0.019687452	0.015819568	PPARGC1A/FBP1/GCK/GAPDHS/PDK1	5
BP	GO:0010574	regulation of vascular endothelial growth factor production	3/92	28/11512	0.001400132	0.020491831	0.016465915	IL6/RORA/ADORA2B	3
BP	GO:1904031	positive regulation of cyclin-dependent protein kinase activity	3/92	28/11512	0.001400132	0.020491831	0.016465915	PDGFB/CDKN1B/CDKN1A	3
BP	GO:1904037	positive regulation of epithelial cell apoptotic process	3/92	28/11512	0.001400132	0.020491831	0.016465915	IL6/PPARGC1A/FOXO3	3
BP	GO:0042246	tissue regeneration	4/92	61/11512	0.001407836	0.020491831	0.016465915	IGFBP1/ENO3/CDKN1B/CDKN1A	4
BP	GO:1901136	carbohydrate derivative catabolic process	6/92	154/11512	0.001439086	0.020645989	0.016589786	GPC4/NCAN/GPC1/DCN/SDC2/SDC3	6
BP	GO:0050864	regulation of B cell activation	5/92	104/11512	0.001442067	0.020645989	0.016589786	BCL2/IL6/INHA/IRS2/CDKN1A	5
BP	GO:1901343	negative regulation of vasculature development	5/92	104/11512	0.001442067	0.020645989	0.016589786	PDGFB/PGK1/DCN/EFNA3/SERPINE1	5
BP	GO:1901863	positive regulation of muscle tissue development	4/92	62/11512	0.001495824	0.02129924	0.017114696	BCL2/PPARGC1A/PIM1/GPC1	4
BP	GO:0044272	sulfur compound biosynthetic process	6/92	156/11512	0.001537252	0.021770809	0.017493619	NDST2/NCAN/NDST1/CHST2/DCN/PDK1	6
BP	GO:0032885	regulation of polysaccharide biosynthetic process	3/92	29/11512	0.001552703	0.021871401	0.017574448	PDGFB/IRS2/GCK	3
BP	GO:0048545	response to steroid hormone	9/92	344/11512	0.001677982	0.023509695	0.018890876	BCL2/IL6/PPARGC1A/PCK1/RORA/PAM/FOXO3/NR3C1/CDKN1A	9
BP	GO:0010573	vascular endothelial growth factor production	3/92	30/11512	0.001715304	0.023904772	0.019208334	IL6/RORA/ADORA2B	3
BP	GO:0032102	negative regulation of response to external stimulus	8/92	279/11512	0.001724499	0.023905755	0.019209124	PLAUR/RORA/ETS1/PDGFB/CDKN1B/ANXA2/CDKN1A/SERPINE1	8
BP	GO:0042698	ovulation cycle	4/92	65/11512	0.001782706	0.024582572	0.019752971	PAM/FOXO3/ETS1/HAS1	4
BP	GO:0071333	cellular response to glucose stimulus	5/92	110/11512	0.001848677	0.02535881	0.020376705	KLF7/PPARGC1A/PCK1/FOXO3/IRS2	5
BP	GO:0050871	positive regulation of B cell activation	4/92	66/11512	0.001886249	0.025632152	0.020596345	BCL2/IL6/IRS2/CDKN1A	4
BP	GO:0010907	positive regulation of glucose metabolic process	3/92	31/11512	0.00188817	0.025632152	0.020596345	PPARGC1A/IRS2/GCK	3
BP	GO:0030336	negative regulation of cell migration	7/92	222/11512	0.001972894	0.026644237	0.021409592	BCL2/PPARGC1A/FOXO3/CITED2/HAS1/DCN/SERPINE1	7
BP	GO:0071331	cellular response to hexose stimulus	5/92	112/11512	0.002001215	0.026888115	0.021605557	KLF7/PPARGC1A/PCK1/FOXO3/IRS2	5
BP	GO:0030890	positive regulation of B cell proliferation	3/92	32/11512	0.002071525	0.027674176	0.022237185	BCL2/IRS2/CDKN1A	3
BP	GO:0071326	cellular response to monosaccharide stimulus	5/92	113/11512	0.002080845	0.027674176	0.022237185	KLF7/PPARGC1A/PCK1/FOXO3/IRS2	5
BP	GO:0031099	regeneration	6/92	166/11512	0.002106847	0.027878479	0.022401349	BCL2/IGFBP1/ENO3/CDKN1B/PGF/CDKN1A	6
BP	GO:0046677	response to antibiotic	8/92	289/11512	0.002149954	0.028305923	0.022744816	BCL2/IL6/FOXO3/ATP7A/ETS1/ANKZF1/PDGFB/CDKN1B	8
BP	GO:0050729	positive regulation of inflammatory response	5/92	114/11512	0.002162767	0.028332242	0.022765964	IL6/ETS1/TGM2/ADORA2B/SERPINE1	5
BP	GO:2001171	positive regulation of ATP biosynthetic process	3/92	33/11512	0.002265587	0.029531538	0.02372964	PPARGC1A/GAPDHS/ENO1	3
BP	GO:0034976	response to endoplasmic reticulum stress	7/92	229/11512	0.002350903	0.030341702	0.024380636	BCL2/KDELR3/DDIT3/IGFBP1/ANKZF1/SRPX/ERO1A	7
BP	GO:0061448	connective tissue development	7/92	229/11512	0.002350903	0.030341702	0.024380636	KLF7/PPARGC1A/ATP7A/PDGFB/TGFBI/ANXA2/COL5A1	7
BP	GO:1904035	regulation of epithelial cell apoptotic process	4/92	71/11512	0.002467062	0.030970761	0.024886108	IL6/PPARGC1A/FOXO3/SERPINE1	4
BP	GO:0005978	glycogen biosynthetic process	3/92	34/11512	0.002470568	0.030970761	0.024886108	PHKG1/IRS2/GCK	3
BP	GO:0006111	regulation of gluconeogenesis	3/92	34/11512	0.002470568	0.030970761	0.024886108	PPARGC1A/FBP1/GCK	3
BP	GO:0009250	glucan biosynthetic process	3/92	34/11512	0.002470568	0.030970761	0.024886108	PHKG1/IRS2/GCK	3
BP	GO:0030212	hyaluronan metabolic process	3/92	34/11512	0.002470568	0.030970761	0.024886108	PIM1/PDGFB/HAS1	3
BP	GO:0071548	response to dexamethasone	3/92	34/11512	0.002470568	0.030970761	0.024886108	PCK1/FOXO3/NR3C1	3
BP	GO:0006790	sulfur compound metabolic process	8/92	297/11512	0.002546625	0.031772173	0.025530071	TPST2/NDST2/NCAN/SULT2B1/NDST1/CHST2/DCN/PDK1	8
BP	GO:2000146	negative regulation of cell motility	7/92	234/11512	0.002653519	0.032922929	0.026454744	BCL2/PPARGC1A/FOXO3/CITED2/HAS1/DCN/SERPINE1	7
BP	GO:0032881	regulation of polysaccharide metabolic process	3/92	35/11512	0.002686672	0.032922929	0.026454744	PDGFB/IRS2/GCK	3
BP	GO:0006002	fructose 6-phosphate metabolic process	2/92	10/11512	0.002726823	0.032922929	0.026454744	FBP1/PFKP	2
BP	GO:0006012	galactose metabolic process	2/92	10/11512	0.002726823	0.032922929	0.026454744	GALK1/PPARGC1A	2
BP	GO:0015014	heparan sulfate proteoglycan biosynthetic process, polysaccharide chain biosynthetic process	2/92	10/11512	0.002726823	0.032922929	0.026454744	NDST2/NDST1	2
BP	GO:0021694	cerebellar Purkinje cell layer formation	2/92	10/11512	0.002726823	0.032922929	0.026454744	RORA/ATP7A	2
BP	GO:0030208	dermatan sulfate biosynthetic process	2/92	10/11512	0.002726823	0.032922929	0.026454744	NCAN/DCN	2
BP	GO:0071322	cellular response to carbohydrate stimulus	5/92	121/11512	0.002803668	0.033695458	0.027075499	KLF7/PPARGC1A/PCK1/FOXO3/IRS2	5
BP	GO:0014911	positive regulation of smooth muscle cell migration	3/92	36/11512	0.002914095	0.034704223	0.027886077	BCL2/ATP7A/PDGFB	3
BP	GO:0043277	apoptotic cell clearance	3/92	36/11512	0.002914095	0.034704223	0.027886077	JMJD6/TGM2/SCARB1	3
BP	GO:0006979	response to oxidative stress	9/92	374/11512	0.002954926	0.035031245	0.028148851	BCL2/IL6/PPARGC1A/FOXO3/ATP7A/ETS1/ANKZF1/ERO1A/PDK1	9
BP	GO:0001523	retinoid metabolic process	4/92	75/11512	0.003012311	0.035391281	0.028438153	GPC4/GPC1/SDC2/SDC3	4
BP	GO:0006110	regulation of glycolytic process	4/92	75/11512	0.003012311	0.035391281	0.028438153	PPARGC1A/FBP1/GCK/GAPDHS	4
BP	GO:0009636	response to toxic substance	10/92	451/11512	0.003140178	0.036159269	0.029055258	BCL2/IL6/PPARGC1A/MT2A/FOXO3/ATP7A/ETS1/ANKZF1/PDGFB/CDKN1A	10
BP	GO:0010677	negative regulation of cellular carbohydrate metabolic process	3/92	37/11512	0.003153029	0.036159269	0.029055258	PPARGC1A/FBP1/GCK	3
BP	GO:0070741	response to interleukin-6	3/92	37/11512	0.003153029	0.036159269	0.029055258	IL6/PPARGC1A/PCK1	3
BP	GO:0032869	cellular response to insulin stimulus	6/92	180/11512	0.003156171	0.036159269	0.029055258	PCK1/IGFBP1/FOXO3/PKLR/IRS2/GCK	6
BP	GO:0030811	regulation of nucleotide catabolic process	4/92	76/11512	0.003160486	0.036159269	0.029055258	PPARGC1A/FBP1/GCK/GAPDHS	4
BP	GO:0042116	macrophage activation	4/92	76/11512	0.003160486	0.036159269	0.029055258	IL6/RORA/JMJD6/EDN2	4
BP	GO:0042542	response to hydrogen peroxide	5/92	125/11512	0.003226329	0.036752091	0.029531612	BCL2/IL6/FOXO3/ETS1/ANKZF1	5
BP	GO:0006914	autophagy	9/92	380/11512	0.00328458	0.036807586	0.029576204	BCL2/DDIT3/PPARGC1A/RRAGD/FOXO3/SRPX/GAPDH/BNIP3L/DCN	9
BP	GO:0061919	process utilizing autophagic mechanism	9/92	380/11512	0.00328458	0.036807586	0.029576204	BCL2/DDIT3/PPARGC1A/RRAGD/FOXO3/SRPX/GAPDH/BNIP3L/DCN	9
BP	GO:0009100	glycoprotein metabolic process	8/92	310/11512	0.003311535	0.036807586	0.029576204	BCL2/GCNT2/ATP7A/NDST2/NCAN/GPC1/NDST1/DCN	8
BP	GO:0006878	cellular copper ion homeostasis	2/92	11/11512	0.003315492	0.036807586	0.029576204	MT2A/ATP7A	2
BP	GO:0014889	muscle atrophy	2/92	11/11512	0.003315492	0.036807586	0.029576204	PPARGC1A/FOXO3	2
BP	GO:0030205	dermatan sulfate metabolic process	2/92	11/11512	0.003315492	0.036807586	0.029576204	NCAN/DCN	2
BP	GO:0009991	response to extracellular stimulus	10/92	456/11512	0.003397421	0.037468825	0.030107533	BCL2/DDIT3/PPARGC1A/PCK1/PIM1/RRAGD/FOXO3/PKLR/CDKN1A/ADORA2B	10
BP	GO:0046688	response to copper ion	3/92	38/11512	0.003403657	0.037468825	0.030107533	MT2A/PAM/ATP7A	3
BP	GO:0097193	intrinsic apoptotic signaling pathway	7/92	245/11512	0.003424515	0.037540712	0.030165297	PLAUR/BCL2/DDIT3/ERO1A/CDKN1A/PDK1/ENO1	7
BP	GO:0097327	response to antineoplastic agent	4/92	79/11512	0.003634733	0.039679169	0.031883624	PCK1/FOXO3/PDGFB/NR3C1	4
BP	GO:0003254	regulation of membrane depolarization	3/92	39/11512	0.003666156	0.039691444	0.031893487	BCL2/NEDD4L/DCN	3
BP	GO:0045599	negative regulation of fat cell differentiation	3/92	39/11512	0.003666156	0.039691444	0.031893487	IL6/DDIT3/RORA	3
BP	GO:0002690	positive regulation of leukocyte chemotaxis	4/92	80/11512	0.003802981	0.040986527	0.032934132	IL6/EDN2/PGF/SERPINE1	4
BP	GO:0002262	myeloid cell homeostasis	5/92	130/11512	0.003817066	0.040986527	0.032934132	IL6/INHA/FOXO3/ETS1/JMJD6	5
BP	GO:0010273	detoxification of copper ion	2/92	12/11512	0.003957962	0.041673067	0.033485791	MT2A/ATP7A	2
BP	GO:0030213	hyaluronan biosynthetic process	2/92	12/11512	0.003957962	0.041673067	0.033485791	PDGFB/HAS1	2
BP	GO:0090399	replicative senescence	2/92	12/11512	0.003957962	0.041673067	0.033485791	CDKN1A/SERPINE1	2
BP	GO:1990169	stress response to copper ion	2/92	12/11512	0.003957962	0.041673067	0.033485791	MT2A/ATP7A	2
BP	GO:0016101	diterpenoid metabolic process	4/92	81/11512	0.003976438	0.041673067	0.033485791	GPC4/GPC1/SDC2/SDC3	4
BP	GO:0048661	positive regulation of smooth muscle cell proliferation	4/92	81/11512	0.003976438	0.041673067	0.033485791	IL6/PPARGC1A/PDGFB/TGM2	4
BP	GO:0009101	glycoprotein biosynthetic process	7/92	252/11512	0.003997568	0.041704609	0.033511136	BCL2/GCNT2/ATP7A/NDST2/NCAN/NDST1/DCN	7
BP	GO:0050920	regulation of chemotaxis	6/92	189/11512	0.004011283	0.041704609	0.033511136	IL6/PDGFB/EDN2/PGF/SERPINE1/F3	6
BP	GO:0043470	regulation of carbohydrate catabolic process	4/92	82/11512	0.00415518	0.043029922	0.034576073	PPARGC1A/FBP1/GCK/GAPDHS	4
BP	GO:0048662	negative regulation of smooth muscle cell proliferation	3/92	41/11512	0.004227449	0.043605968	0.035038946	PPARGC1A/CDKN1B/CDKN1A	3
BP	GO:0070301	cellular response to hydrogen peroxide	4/92	83/11512	0.004339281	0.044583981	0.035824814	IL6/FOXO3/ETS1/ANKZF1	4
BP	GO:0035967	cellular response to topologically incorrect protein	5/92	135/11512	0.004481708	0.045812721	0.03681215	KDELR3/DDIT3/IGFBP1/ANKZF1/ERO1A	5
BP	GO:0045912	negative regulation of carbohydrate metabolic process	3/92	42/11512	0.004526565	0.045812721	0.03681215	PPARGC1A/FBP1/GCK	3
BP	GO:0000079	regulation of cyclin-dependent protein serine/threonine kinase activity	4/92	84/11512	0.004528815	0.045812721	0.03681215	CCNG2/PDGFB/CDKN1B/CDKN1A	4
BP	GO:0046632	alpha-beta T cell differentiation	4/92	84/11512	0.004528815	0.045812721	0.03681215	BCL2/IL6/RORA/ATP7A	4
BP	GO:0010506	regulation of autophagy	7/92	259/11512	0.004640858	0.045833774	0.036829067	BCL2/DDIT3/RRAGD/FOXO3/GAPDH/BNIP3L/DCN	7
BP	GO:0021692	cerebellar Purkinje cell layer morphogenesis	2/92	13/11512	0.004653353	0.045833774	0.036829067	RORA/ATP7A	2
BP	GO:0045725	positive regulation of glycogen biosynthetic process	2/92	13/11512	0.004653353	0.045833774	0.036829067	IRS2/GCK	2
BP	GO:0045820	negative regulation of glycolytic process	2/92	13/11512	0.004653353	0.045833774	0.036829067	PPARGC1A/FBP1	2
BP	GO:0046321	positive regulation of fatty acid oxidation	2/92	13/11512	0.004653353	0.045833774	0.036829067	PPARGC1A/IRS2	2
BP	GO:0050651	dermatan sulfate proteoglycan biosynthetic process	2/92	13/11512	0.004653353	0.045833774	0.036829067	NCAN/DCN	2
BP	GO:0055070	copper ion homeostasis	2/92	13/11512	0.004653353	0.045833774	0.036829067	MT2A/ATP7A	2
BP	GO:0033500	carbohydrate homeostasis	6/92	197/11512	0.004906105	0.047962669	0.03853971	KLF7/PPARGC1A/PCK1/FOXO3/IRS2/GCK	6
BP	GO:0042593	glucose homeostasis	6/92	197/11512	0.004906105	0.047962669	0.03853971	KLF7/PPARGC1A/PCK1/FOXO3/IRS2/GCK	6
BP	GO:1904029	regulation of cyclin-dependent protein kinase activity	4/92	86/11512	0.004924474	0.047963281	0.038540202	CCNG2/PDGFB/CDKN1B/CDKN1A	4
BP	GO:0061614	pri-miRNA transcription by RNA polymerase II	3/92	44/11512	0.005162501	0.050095377	0.040253417	ETS1/PDGFB/NR3C1	3
BP	GO:0006875	cellular metal ion homeostasis	10/92	486/11512	0.005315553	0.050356179	0.04046298	BCL2/DDIT3/MT2A/ATP7A/NEDD4L/ANXA2/EDN2/ERO1A/TGM2/CP	10
BP	GO:0006000	fructose metabolic process	2/92	14/11512	0.005400796	0.050356179	0.04046298	ALDOB/FBP1	2
BP	GO:0006825	copper ion transport	2/92	14/11512	0.005400796	0.050356179	0.04046298	ATP7A/CP	2
BP	GO:0010715	regulation of extracellular matrix disassembly	2/92	14/11512	0.005400796	0.050356179	0.04046298	IL6/ETS1	2
BP	GO:0030207	chondroitin sulfate catabolic process	2/92	14/11512	0.005400796	0.050356179	0.04046298	NCAN/DCN	2
BP	GO:0050655	dermatan sulfate proteoglycan metabolic process	2/92	14/11512	0.005400796	0.050356179	0.04046298	NCAN/DCN	2
BP	GO:0061687	detoxification of inorganic compound	2/92	14/11512	0.005400796	0.050356179	0.04046298	MT2A/ATP7A	2
BP	GO:0070875	positive regulation of glycogen metabolic process	2/92	14/11512	0.005400796	0.050356179	0.04046298	IRS2/GCK	2
BP	GO:0071850	mitotic cell cycle arrest	2/92	14/11512	0.005400796	0.050356179	0.04046298	CDKN1B/CDKN1A	2
BP	GO:0097501	stress response to metal ion	2/92	14/11512	0.005400796	0.050356179	0.04046298	MT2A/ATP7A	2
BP	GO:1904706	negative regulation of vascular smooth muscle cell proliferation	2/92	14/11512	0.005400796	0.050356179	0.04046298	CDKN1B/CDKN1A	2
BP	GO:0009896	positive regulation of catabolic process	8/92	337/11512	0.005464889	0.050557795	0.040624986	IL6/FOXO3/NEDD4L/CDKN1B/IRS2/BNIP3L/DCN/GAPDHS	8
BP	GO:0030199	collagen fibril organization	3/92	45/11512	0.005499607	0.050557795	0.040624986	ATP7A/ANXA2/COL5A1	3
BP	GO:1904705	regulation of vascular smooth muscle cell proliferation	3/92	45/11512	0.005499607	0.050557795	0.040624986	PDGFB/CDKN1B/CDKN1A	3
BP	GO:1990874	vascular smooth muscle cell proliferation	3/92	45/11512	0.005499607	0.050557795	0.040624986	PDGFB/CDKN1B/CDKN1A	3
BP	GO:0048511	rhythmic process	7/92	268/11512	0.005579629	0.050935984	0.040928874	PPARGC1A/RORA/PAM/FOXO3/ETS1/HAS1/SERPINE1	7
BP	GO:0051235	maintenance of location	7/92	268/11512	0.005579629	0.050935984	0.040928874	IL6/MXI1/KDELR3/DDIT3/PLIN2/ERO1A/SCARB1	7
BP	GO:0034614	cellular response to reactive oxygen species	5/92	143/11512	0.005710958	0.051953856	0.041746771	IL6/FOXO3/ATP7A/ETS1/ANKZF1	5
BP	GO:0051353	positive regulation of oxidoreductase activity	3/92	46/11512	0.005849656	0.053031479	0.042612679	ATP7A/EDN2/SCARB1	3
BP	GO:0006721	terpenoid metabolic process	4/92	91/11512	0.006013731	0.054330953	0.043656853	GPC4/GPC1/SDC2/SDC3	4
BP	GO:0040013	negative regulation of locomotion	7/92	272/11512	0.006039888	0.054379752	0.043696064	BCL2/PPARGC1A/FOXO3/CITED2/HAS1/DCN/SERPINE1	7
BP	GO:0002363	alpha-beta T cell lineage commitment	2/92	15/11512	0.006199435	0.054873377	0.04409271	BCL2/IL6	2
BP	GO:0030812	negative regulation of nucleotide catabolic process	2/92	15/11512	0.006199435	0.054873377	0.04409271	PPARGC1A/FBP1	2
BP	GO:0031069	hair follicle morphogenesis	2/92	15/11512	0.006199435	0.054873377	0.04409271	BCL2/ATP7A	2
BP	GO:0051198	negative regulation of coenzyme metabolic process	2/92	15/11512	0.006199435	0.054873377	0.04409271	PPARGC1A/FBP1	2
BP	GO:1904754	positive regulation of vascular associated smooth muscle cell migration	2/92	15/11512	0.006199435	0.054873377	0.04409271	ATP7A/PDGFB	2
BP	GO:0071466	cellular response to xenobiotic stimulus	5/92	146/11512	0.006227914	0.054939849	0.044146122	PPARGC1A/PCK1/RORA/PDGFB/NR3C1	5
BP	GO:0016525	negative regulation of angiogenesis	4/92	93/11512	0.006490934	0.056877083	0.045702759	PGK1/DCN/EFNA3/SERPINE1	4
BP	GO:1904019	epithelial cell apoptotic process	4/92	93/11512	0.006490934	0.056877083	0.045702759	IL6/PPARGC1A/FOXO3/SERPINE1	4
BP	GO:0001541	ovarian follicle development	3/92	48/11512	0.006589087	0.057163607	0.04593299	BCL2/INHA/FOXO3	3
BP	GO:0042093	T-helper cell differentiation	3/92	48/11512	0.006589087	0.057163607	0.04593299	IL6/RORA/ATP7A	3
BP	GO:0048146	positive regulation of fibroblast proliferation	3/92	48/11512	0.006589087	0.057163607	0.04593299	PDGFB/ANXA2/CDKN1A	3
BP	GO:0048872	homeostasis of number of cells	6/92	211/11512	0.006814178	0.058921277	0.047345341	BCL2/IL6/INHA/FOXO3/ETS1/JMJD6	6
BP	GO:0032496	response to lipopolysaccharide	7/92	279/11512	0.006913089	0.05937898	0.047713122	IL6/PPARGC1A/PCK1/AKAP12/DCN/SERPINE1/SCARB1	7
BP	GO:0045926	negative regulation of growth	6/92	212/11512	0.006968472	0.05937898	0.047713122	BCL2/MT2A/FBP1/CDKN1B/CDKN1A/ENO1	6
BP	GO:2000181	negative regulation of blood vessel morphogenesis	4/92	95/11512	0.006992657	0.05937898	0.047713122	PGK1/DCN/EFNA3/SERPINE1	4
BP	GO:0021533	cell differentiation in hindbrain	2/92	16/11512	0.007048421	0.05937898	0.047713122	RORA/ATP7A	2
BP	GO:0043369	CD4-positive or CD8-positive, alpha-beta T cell lineage commitment	2/92	16/11512	0.007048421	0.05937898	0.047713122	BCL2/IL6	2
BP	GO:0044849	estrous cycle	2/92	16/11512	0.007048421	0.05937898	0.047713122	ETS1/HAS1	2
BP	GO:0071871	response to epinephrine	2/92	16/11512	0.007048421	0.05937898	0.047713122	PPARGC1A/PKLR	2
BP	GO:2001170	negative regulation of ATP biosynthetic process	2/92	16/11512	0.007048421	0.05937898	0.047713122	PPARGC1A/FBP1	2
BP	GO:0031667	response to nutrient levels	9/92	428/11512	0.007090084	0.059538524	0.047841321	BCL2/DDIT3/PPARGC1A/PCK1/PIM1/RRAGD/FOXO3/PKLR/CDKN1A	9
BP	GO:0042113	B cell activation	6/92	214/11512	0.007284655	0.060976986	0.048997176	BCL2/IL6/INHA/KLF6/IRS2/CDKN1A	6
BP	GO:0002287	alpha-beta T cell activation involved in immune response	3/92	50/11512	0.007381766	0.061010178	0.049023847	IL6/RORA/ATP7A	3
BP	GO:0002293	alpha-beta T cell differentiation involved in immune response	3/92	50/11512	0.007381766	0.061010178	0.049023847	IL6/RORA/ATP7A	3
BP	GO:0002294	CD4-positive, alpha-beta T cell differentiation involved in immune response	3/92	50/11512	0.007381766	0.061010178	0.049023847	IL6/RORA/ATP7A	3
BP	GO:0071385	cellular response to glucocorticoid stimulus	3/92	50/11512	0.007381766	0.061010178	0.049023847	PCK1/FOXO3/NR3C1	3
BP	GO:0071496	cellular response to external stimulus	7/92	284/11512	0.00759212	0.062551426	0.050262295	BCL2/PCK1/PIM1/RRAGD/MAP3K1/CDKN1A/ADORA2B	7
BP	GO:0010821	regulation of mitochondrion organization	5/92	154/11512	0.007766223	0.063650099	0.051145118	PLAUR/BCL2/PPARGC1A/BNIP3L/DCN	5
BP	GO:0022037	metencephalon development	4/92	98/11512	0.007792348	0.063650099	0.051145118	BCL2/PPARGC1A/RORA/ATP7A	4
BP	GO:0010676	positive regulation of cellular carbohydrate metabolic process	3/92	51/11512	0.007798352	0.063650099	0.051145118	PPARGC1A/IRS2/GCK	3
BP	GO:0010224	response to UV-B	2/92	17/11512	0.007946916	0.064073521	0.051485353	BCL2/CDKN1A	2
BP	GO:0034035	purine ribonucleoside bisphosphate metabolic process	2/92	17/11512	0.007946916	0.064073521	0.051485353	TPST2/SULT2B1	2
BP	GO:0050427	3'-phosphoadenosine 5'-phosphosulfate metabolic process	2/92	17/11512	0.007946916	0.064073521	0.051485353	TPST2/SULT2B1	2
BP	GO:0031668	cellular response to extracellular stimulus	6/92	218/11512	0.007948051	0.064073521	0.051485353	BCL2/PCK1/PIM1/RRAGD/CDKN1A/ADORA2B	6
BP	GO:0030218	erythrocyte differentiation	4/92	99/11512	0.008071726	0.064870924	0.052126094	INHA/FOXO3/ETS1/JMJD6	4
BP	GO:0030888	regulation of B cell proliferation	3/92	52/11512	0.008228574	0.065728246	0.052814983	BCL2/IRS2/CDKN1A	3
BP	GO:0070059	intrinsic apoptotic signaling pathway in response to endoplasmic reticulum stress	3/92	52/11512	0.008228574	0.065728246	0.052814983	BCL2/DDIT3/ERO1A	3
BP	GO:0002237	response to molecule of bacterial origin	7/92	289/11512	0.008319486	0.066252442	0.053236193	IL6/PPARGC1A/PCK1/AKAP12/DCN/SERPINE1/SCARB1	7
BP	GO:0071248	cellular response to metal ion	5/92	158/11512	0.008626912	0.068234327	0.054828708	PPARGC1A/MT2A/FBP1/ATP7A/CDKN1B	5
BP	GO:0010822	positive regulation of mitochondrion organization	4/92	101/11512	0.008650067	0.068234327	0.054828708	PLAUR/BCL2/PPARGC1A/DCN	4
BP	GO:0002548	monocyte chemotaxis	3/92	53/11512	0.008672531	0.068234327	0.054828708	IL6/PDGFB/SERPINE1	3
BP	GO:0071384	cellular response to corticosteroid stimulus	3/92	53/11512	0.008672531	0.068234327	0.054828708	PCK1/FOXO3/NR3C1	3
BP	GO:0021697	cerebellar cortex formation	2/92	18/11512	0.008894093	0.068536835	0.055071784	RORA/ATP7A	2
BP	GO:0030809	negative regulation of nucleotide biosynthetic process	2/92	18/11512	0.008894093	0.068536835	0.055071784	PPARGC1A/FBP1	2
BP	GO:0036120	cellular response to platelet-derived growth factor stimulus	2/92	18/11512	0.008894093	0.068536835	0.055071784	ATP7A/HAS1	2
BP	GO:0048730	epidermis morphogenesis	2/92	18/11512	0.008894093	0.068536835	0.055071784	BCL2/ATP7A	2
BP	GO:0051412	response to corticosterone	2/92	18/11512	0.008894093	0.068536835	0.055071784	FOXO3/CDKN1A	2
BP	GO:0051900	regulation of mitochondrial depolarization	2/92	18/11512	0.008894093	0.068536835	0.055071784	BCL2/DCN	2
BP	GO:1900372	negative regulation of purine nucleotide biosynthetic process	2/92	18/11512	0.008894093	0.068536835	0.055071784	PPARGC1A/FBP1	2
BP	GO:1904018	positive regulation of vasculature development	5/92	160/11512	0.009081142	0.069772997	0.056065084	ETS1/PDGFB/PGF/SERPINE1/F3	5
BP	GO:0019915	lipid storage	3/92	54/11512	0.009130314	0.069945682	0.056203842	IL6/PLIN2/SCARB1	3
BP	GO:0030968	endoplasmic reticulum unfolded protein response	4/92	103/11512	0.009254921	0.070693568	0.056804796	KDELR3/DDIT3/IGFBP1/ERO1A	4
BP	GO:0002688	regulation of leukocyte chemotaxis	4/92	104/11512	0.009567436	0.072708877	0.058424168	IL6/EDN2/PGF/SERPINE1	4
BP	GO:0002292	T cell differentiation involved in immune response	3/92	55/11512	0.009602012	0.072708877	0.058424168	IL6/RORA/ATP7A	3
BP	GO:0050918	positive chemotaxis	3/92	55/11512	0.009602012	0.072708877	0.058424168	PDGFB/PGF/F3	3
BP	GO:0030308	negative regulation of cell growth	5/92	163/11512	0.009793129	0.073752146	0.059262472	BCL2/FBP1/CDKN1B/CDKN1A/ENO1	5
BP	GO:0072593	reactive oxygen species metabolic process	6/92	228/11512	0.009796087	0.073752146	0.059262472	BCL2/RORA/FOXO3/ATP7A/PDGFB/CDKN1A	6
BP	GO:0019400	alditol metabolic process	2/92	19/11512	0.009889133	0.073816323	0.05931404	GALK1/PCK1	2
BP	GO:0036119	response to platelet-derived growth factor	2/92	19/11512	0.009889133	0.073816323	0.05931404	ATP7A/HAS1	2
BP	GO:0036499	PERK-mediated unfolded protein response	2/92	19/11512	0.009889133	0.073816323	0.05931404	DDIT3/IGFBP1	2
BP	GO:0030098	lymphocyte differentiation	7/92	300/11512	0.010099558	0.075172848	0.060404056	BCL2/IL6/INHA/KLF6/RORA/ATP7A/JMJD6	7
BP	GO:0032868	response to insulin	6/92	230/11512	0.010199635	0.075374228	0.060565872	PCK1/IGFBP1/FOXO3/PKLR/IRS2/GCK	6
BP	GO:0034101	erythrocyte homeostasis	4/92	106/11512	0.01021292	0.075374228	0.060565872	INHA/FOXO3/ETS1/JMJD6	4
BP	GO:0050671	positive regulation of lymphocyte proliferation	4/92	106/11512	0.01021292	0.075374228	0.060565872	BCL2/IL6/IRS2/CDKN1A	4
BP	GO:0006720	isoprenoid metabolic process	4/92	107/11512	0.010546001	0.07739642	0.062190776	GPC4/GPC1/SDC2/SDC3	4
BP	GO:0032946	positive regulation of mononuclear cell proliferation	4/92	107/11512	0.010546001	0.07739642	0.062190776	BCL2/IL6/IRS2/CDKN1A	4
BP	GO:0005977	glycogen metabolic process	3/92	57/11512	0.010587478	0.077483777	0.06226097	PHKG1/IRS2/GCK	3
BP	GO:0035966	response to topologically incorrect protein	5/92	167/11512	0.010801076	0.077825596	0.062535634	KDELR3/DDIT3/IGFBP1/ANKZF1/ERO1A	5
BP	GO:0010226	response to lithium ion	2/92	20/11512	0.010931229	0.077825596	0.062535634	CDKN1B/PKLR	2
BP	GO:0032469	endoplasmic reticulum calcium ion homeostasis	2/92	20/11512	0.010931229	0.077825596	0.062535634	BCL2/TGM2	2
BP	GO:0048643	positive regulation of skeletal muscle tissue development	2/92	20/11512	0.010931229	0.077825596	0.062535634	BCL2/GPC1	2
BP	GO:0051882	mitochondrial depolarization	2/92	20/11512	0.010931229	0.077825596	0.062535634	BCL2/DCN	2
BP	GO:0060055	angiogenesis involved in wound healing	2/92	20/11512	0.010931229	0.077825596	0.062535634	ETS1/SERPINE1	2
BP	GO:0072539	T-helper 17 cell differentiation	2/92	20/11512	0.010931229	0.077825596	0.062535634	IL6/RORA	2
BP	GO:0090140	regulation of mitochondrial fission	2/92	20/11512	0.010931229	0.077825596	0.062535634	PPARGC1A/DCN	2
BP	GO:1904738	vascular associated smooth muscle cell migration	2/92	20/11512	0.010931229	0.077825596	0.062535634	ATP7A/PDGFB	2
BP	GO:1904752	regulation of vascular associated smooth muscle cell migration	2/92	20/11512	0.010931229	0.077825596	0.062535634	ATP7A/PDGFB	2
BP	GO:0006073	cellular glucan metabolic process	3/92	58/11512	0.011101398	0.078187266	0.062826248	PHKG1/IRS2/GCK	3
BP	GO:0007588	excretion	3/92	58/11512	0.011101398	0.078187266	0.062826248	GRHPR/NEDD4L/ADORA2B	3
BP	GO:0044042	glucan metabolic process	3/92	58/11512	0.011101398	0.078187266	0.062826248	PHKG1/IRS2/GCK	3
BP	GO:0046686	response to cadmium ion	3/92	58/11512	0.011101398	0.078187266	0.062826248	MT2A/ATP7A/CDKN1B	3
BP	GO:0010959	regulation of metal ion transport	7/92	308/11512	0.01155903	0.081192118	0.065240753	BCL2/ATP7A/NEDD4L/PDGFB/ANXA2/GCK/KLHL24	7
BP	GO:0051881	regulation of mitochondrial membrane potential	3/92	59/11512	0.011629537	0.081468946	0.065463195	BCL2/BNIP3L/DCN	3
BP	GO:0014066	regulation of phosphatidylinositol 3-kinase signaling	4/92	111/11512	0.011948484	0.082871845	0.066590474	PDGFB/IER3/IRS2/DCN	4
BP	GO:0006910	phagocytosis, recognition	2/92	21/11512	0.012019581	0.082871845	0.066590474	JMJD6/SCARB1	2
BP	GO:0014912	negative regulation of smooth muscle cell migration	2/92	21/11512	0.012019581	0.082871845	0.066590474	PPARGC1A/SERPINE1	2
BP	GO:0019432	triglyceride biosynthetic process	2/92	21/11512	0.012019581	0.082871845	0.066590474	PCK1/SCARB1	2
BP	GO:0046835	carbohydrate phosphorylation	2/92	21/11512	0.012019581	0.082871845	0.066590474	GALK1/GCK	2
BP	GO:0051195	negative regulation of cofactor metabolic process	2/92	21/11512	0.012019581	0.082871845	0.066590474	PPARGC1A/FBP1	2
BP	GO:0031647	regulation of protein stability	6/92	239/11512	0.012163295	0.083483064	0.06708161	BCL2/PPARGC1A/PIM1/NEDD4L/GAPDH/CDKN1A	6
BP	GO:1903036	positive regulation of response to wounding	3/92	60/11512	0.012171958	0.083483064	0.06708161	ATP7A/SERPINE1/F3	3
BP	GO:0007507	heart development	9/92	468/11512	0.012312002	0.084037194	0.067526873	PIM1/PAM/JMJD6/PDGFB/CITED2/CDKN1B/ANXA2/COL5A1/CDKN1A	9
BP	GO:0070665	positive regulation of leukocyte proliferation	4/92	112/11512	0.012316902	0.084037194	0.067526873	BCL2/IL6/IRS2/CDKN1A	4
BP	GO:0050900	leukocyte migration	8/92	389/11512	0.012455773	0.084763961	0.068110856	IL6/PDGFB/GPC1/EDN2/SDC2/SDC3/PGF/SERPINE1	8
BP	GO:0046631	alpha-beta T cell activation	4/92	113/11512	0.012692537	0.085730731	0.068887691	BCL2/IL6/RORA/ATP7A	4
BP	GO:0043367	CD4-positive, alpha-beta T cell differentiation	3/92	61/11512	0.012728723	0.085730731	0.068887691	IL6/RORA/ATP7A	3
BP	GO:0045844	positive regulation of striated muscle tissue development	3/92	61/11512	0.012728723	0.085730731	0.068887691	BCL2/PIM1/GPC1	3
BP	GO:0048636	positive regulation of muscle organ development	3/92	61/11512	0.012728723	0.085730731	0.068887691	BCL2/PIM1/GPC1	3
BP	GO:0002687	positive regulation of leukocyte migration	4/92	114/11512	0.013075438	0.087025017	0.069927696	IL6/EDN2/PGF/SERPINE1	4
BP	GO:0002360	T cell lineage commitment	2/92	22/11512	0.0131534	0.087025017	0.069927696	BCL2/IL6	2
BP	GO:0005979	regulation of glycogen biosynthetic process	2/92	22/11512	0.0131534	0.087025017	0.069927696	IRS2/GCK	2
BP	GO:0010962	regulation of glucan biosynthetic process	2/92	22/11512	0.0131534	0.087025017	0.069927696	IRS2/GCK	2
BP	GO:0021680	cerebellar Purkinje cell layer development	2/92	22/11512	0.0131534	0.087025017	0.069927696	RORA/ATP7A	2
BP	GO:0030206	chondroitin sulfate biosynthetic process	2/92	22/11512	0.0131534	0.087025017	0.069927696	NCAN/DCN	2
BP	GO:0072538	T-helper 17 type immune response	2/92	22/11512	0.0131534	0.087025017	0.069927696	IL6/RORA	2
BP	GO:0045444	fat cell differentiation	5/92	176/11512	0.01332424	0.087933269	0.070657508	IL6/DDIT3/PPARGC1A/RORA/ERO1A	5
BP	GO:1905952	regulation of lipid localization	4/92	115/11512	0.013465651	0.088643229	0.071227987	IL6/ANXA2/IRS2/SCARB1	4
BP	GO:0009410	response to xenobiotic stimulus	6/92	245/11512	0.01361218	0.089383238	0.07182261	PPARGC1A/PCK1/RORA/FOXO3/PDGFB/NR3C1	6
BP	GO:0071407	cellular response to organic cyclic compound	9/92	477/11512	0.013806566	0.090272997	0.072537563	PPARGC1A/PCK1/RORA/PIM1/FOXO3/PDGFB/CDKN1B/PKLR/NR3C1	9
BP	GO:0043271	negative regulation of ion transport	4/92	116/11512	0.013863223	0.090272997	0.072537563	BCL2/ATP7A/NEDD4L/IRS2	4
BP	GO:0038034	signal transduction in absence of ligand	3/92	63/11512	0.013885503	0.090272997	0.072537563	BCL2/FOXO3/SRPX	3
BP	GO:0097192	extrinsic apoptotic signaling pathway in absence of ligand	3/92	63/11512	0.013885503	0.090272997	0.072537563	BCL2/FOXO3/SRPX	3
BP	GO:0070555	response to interleukin-1	5/92	178/11512	0.013934691	0.09036854	0.072614335	IL6/PCK1/RORA/ETS1/AKAP12	5
BP	GO:0034620	cellular response to unfolded protein	4/92	117/11512	0.014268198	0.091584374	0.073591301	KDELR3/DDIT3/IGFBP1/ERO1A	4
BP	GO:0015012	heparan sulfate proteoglycan biosynthetic process	2/92	23/11512	0.014331906	0.091584374	0.073591301	NDST2/NDST1	2
BP	GO:0046460	neutral lipid biosynthetic process	2/92	23/11512	0.014331906	0.091584374	0.073591301	PCK1/SCARB1	2
BP	GO:0046463	acylglycerol biosynthetic process	2/92	23/11512	0.014331906	0.091584374	0.073591301	PCK1/SCARB1	2
BP	GO:0050927	positive regulation of positive chemotaxis	2/92	23/11512	0.014331906	0.091584374	0.073591301	PGF/F3	2
BP	GO:0097066	response to thyroid hormone	2/92	23/11512	0.014331906	0.091584374	0.073591301	PPARGC1A/ANXA2	2
BP	GO:0097529	myeloid leukocyte migration	5/92	180/11512	0.014563761	0.09283955	0.074599879	IL6/PDGFB/EDN2/PGF/SERPINE1	5
BP	GO:0009267	cellular response to starvation	4/92	118/11512	0.01468062	0.093131296	0.074834308	BCL2/PCK1/RRAGD/CDKN1A	4
BP	GO:1901861	regulation of muscle tissue development	4/92	118/11512	0.01468062	0.093131296	0.074834308	BCL2/PPARGC1A/PIM1/GPC1	4
BP	GO:0071241	cellular response to inorganic substance	5/92	182/11512	0.015211686	0.096267195	0.077354114	PPARGC1A/MT2A/FBP1/ATP7A/CDKN1B	5
BP	GO:0071229	cellular response to acid chemical	5/92	183/11512	0.015542791	0.096569532	0.077597053	PPARGC1A/PCK1/RRAGD/ATP7A/PDGFB	5
BP	GO:0002082	regulation of oxidative phosphorylation	2/92	24/11512	0.015554329	0.096569532	0.077597053	ATP7A/PGK1	2
BP	GO:0030194	positive regulation of blood coagulation	2/92	24/11512	0.015554329	0.096569532	0.077597053	SERPINE1/F3	2
BP	GO:0045648	positive regulation of erythrocyte differentiation	2/92	24/11512	0.015554329	0.096569532	0.077597053	FOXO3/ETS1	2
BP	GO:0045736	negative regulation of cyclin-dependent protein serine/threonine kinase activity	2/92	24/11512	0.015554329	0.096569532	0.077597053	CDKN1B/CDKN1A	2
BP	GO:0046320	regulation of fatty acid oxidation	2/92	24/11512	0.015554329	0.096569532	0.077597053	PPARGC1A/IRS2	2
BP	GO:0050926	regulation of positive chemotaxis	2/92	24/11512	0.015554329	0.096569532	0.077597053	PGF/F3	2
BP	GO:1900048	positive regulation of hemostasis	2/92	24/11512	0.015554329	0.096569532	0.077597053	SERPINE1/F3	2
BP	GO:0045834	positive regulation of lipid metabolic process	4/92	122/11512	0.016405631	0.101581902	0.08162467	PPARGC1A/PDGFB/IRS2/SCARB1	4
BP	GO:0050650	chondroitin sulfate proteoglycan biosynthetic process	2/92	25/11512	0.016819908	0.101581902	0.08162467	NCAN/DCN	2
BP	GO:0050820	positive regulation of coagulation	2/92	25/11512	0.016819908	0.101581902	0.08162467	SERPINE1/F3	2
BP	GO:0055090	acylglycerol homeostasis	2/92	25/11512	0.016819908	0.101581902	0.08162467	RORA/SCARB1	2
BP	GO:0070328	triglyceride homeostasis	2/92	25/11512	0.016819908	0.101581902	0.08162467	RORA/SCARB1	2
BP	GO:0070528	protein kinase C signaling	2/92	25/11512	0.016819908	0.101581902	0.08162467	AKAP12/PDGFB	2
BP	GO:0071280	cellular response to copper ion	2/92	25/11512	0.016819908	0.101581902	0.08162467	MT2A/ATP7A	2
BP	GO:0085029	extracellular matrix assembly	2/92	25/11512	0.016819908	0.101581902	0.08162467	ATP7A/HAS1	2
BP	GO:1903579	negative regulation of ATP metabolic process	2/92	25/11512	0.016819908	0.101581902	0.08162467	PPARGC1A/FBP1	2
BP	GO:1904030	negative regulation of cyclin-dependent protein kinase activity	2/92	25/11512	0.016819908	0.101581902	0.08162467	CDKN1B/CDKN1A	2
BP	GO:0019216	regulation of lipid metabolic process	7/92	332/11512	0.016854987	0.101581902	0.08162467	PPARGC1A/RORA/PLIN2/PDGFB/IRS2/SCARB1/PDK1	7
BP	GO:0032355	response to estradiol	4/92	123/11512	0.016855917	0.101581902	0.08162467	PPARGC1A/PAM/ETS1/CDKN1B	4
BP	GO:0060326	cell chemotaxis	6/92	257/11512	0.016865698	0.101581902	0.08162467	IL6/HOXB9/PDGFB/EDN2/PGF/SERPINE1	6
BP	GO:0001935	endothelial cell proliferation	4/92	124/11512	0.017313893	0.104042203	0.083601609	PDGFB/PGF/F3/SCARB1	4
BP	GO:0006112	energy reserve metabolic process	3/92	69/11512	0.017705064	0.106149357	0.085294782	PHKG1/IRS2/GCK	3
BP	GO:0030856	regulation of epithelial cell differentiation	4/92	125/11512	0.017779598	0.106352846	0.085458293	KLF7/CDKN1B/SULT2B1/SERPINE1	4
BP	GO:0010762	regulation of fibroblast migration	2/92	26/11512	0.018127891	0.107212356	0.08614894	AKAP12/HAS1	2
BP	GO:0021696	cerebellar cortex morphogenesis	2/92	26/11512	0.018127891	0.107212356	0.08614894	RORA/ATP7A	2
BP	GO:0045737	positive regulation of cyclin-dependent protein serine/threonine kinase activity	2/92	26/11512	0.018127891	0.107212356	0.08614894	PDGFB/CDKN1B	2
BP	GO:0071549	cellular response to dexamethasone stimulus	2/92	26/11512	0.018127891	0.107212356	0.08614894	PCK1/NR3C1	2
BP	GO:0097009	energy homeostasis	2/92	26/11512	0.018127891	0.107212356	0.08614894	PPARGC1A/EDN2	2
BP	GO:0031669	cellular response to nutrient levels	5/92	191/11512	0.01836672	0.108380193	0.087087339	BCL2/PCK1/PIM1/RRAGD/CDKN1A	5
BP	GO:0030879	mammary gland development	4/92	127/11512	0.018734335	0.110301029	0.088630799	HOXB9/PAM/ATP7A/IRS2	4
BP	GO:0030595	leukocyte chemotaxis	5/92	193/11512	0.019122317	0.112332892	0.090263473	IL6/PDGFB/EDN2/PGF/SERPINE1	5
BP	GO:0000266	mitochondrial fission	2/92	27/11512	0.019477534	0.112825984	0.09065969	PPARGC1A/DCN	2
BP	GO:0008209	androgen metabolic process	2/92	27/11512	0.019477534	0.112825984	0.09065969	PPARGC1A/SCARB1	2
BP	GO:0042036	negative regulation of cytokine biosynthetic process	2/92	27/11512	0.019477534	0.112825984	0.09065969	IL6/INHA	2
BP	GO:0048536	spleen development	2/92	27/11512	0.019477534	0.112825984	0.09065969	BCL2/CITED2	2
BP	GO:1900543	negative regulation of purine nucleotide metabolic process	2/92	27/11512	0.019477534	0.112825984	0.09065969	PPARGC1A/FBP1	2
BP	GO:0001558	regulation of cell growth	7/92	342/11512	0.019503027	0.112825984	0.09065969	BCL2/IGFBP1/FBP1/NEDD4L/CDKN1B/CDKN1A/ENO1	7
BP	GO:0051896	regulation of protein kinase B signaling	5/92	194/11512	0.019507699	0.112825984	0.09065969	GCNT2/DDIT3/PDGFB/IRS2/F3	5
BP	GO:1903532	positive regulation of secretion by cell	7/92	344/11512	0.020065833	0.115798418	0.093048146	IL6/INHA/AKAP12/IRS2/GAPDH/GCK/ADORA2B	7
BP	GO:0071216	cellular response to biotic stimulus	5/92	196/11512	0.020293753	0.116856334	0.09389822	IL6/DDIT3/PPARGC1A/SERPINE1/SCARB1	5
BP	GO:0034766	negative regulation of ion transmembrane transport	3/92	73/11512	0.02054503	0.11752834	0.0944382	ATP7A/NEDD4L/IRS2	3
BP	GO:0035710	CD4-positive, alpha-beta T cell activation	3/92	73/11512	0.02054503	0.11752834	0.0944382	IL6/RORA/ATP7A	3
BP	GO:0036473	cell death in response to oxidative stress	3/92	73/11512	0.02054503	0.11752834	0.0944382	BCL2/FOXO3/PDK1	3
BP	GO:0014065	phosphatidylinositol 3-kinase signaling	4/92	131/11512	0.020738072	0.118342922	0.095092745	PDGFB/IER3/IRS2/DCN	4
BP	GO:0045980	negative regulation of nucleotide metabolic process	2/92	28/11512	0.020868103	0.118342922	0.095092745	PPARGC1A/FBP1	2
BP	GO:0070873	regulation of glycogen metabolic process	2/92	28/11512	0.020868103	0.118342922	0.095092745	IRS2/GCK	2
BP	GO:1902895	positive regulation of pri-miRNA transcription by RNA polymerase II	2/92	28/11512	0.020868103	0.118342922	0.095092745	PDGFB/NR3C1	2
BP	GO:0051604	protein maturation	6/92	270/11512	0.02095862	0.118599537	0.095298945	ANXA2/PGK1/ERO1A/SERPINE1/F3/ENO1	6
BP	GO:0022898	regulation of transmembrane transporter activity	5/92	198/11512	0.021100353	0.119144234	0.095736628	BCL2/PPARGC1A/ATP7A/NEDD4L/KLHL24	5
BP	GO:0048145	regulation of fibroblast proliferation	3/92	74/11512	0.021291907	0.119967302	0.096397992	PDGFB/ANXA2/CDKN1A	3
BP	GO:0007050	cell cycle arrest	5/92	199/11512	0.021511416	0.120944014	0.097182815	INHA/DDIT3/RRAGD/CDKN1B/CDKN1A	5
BP	GO:0050878	regulation of body fluid levels	8/92	431/11512	0.021744873	0.121994793	0.098027154	PLAUR/IL6/PAM/ATP7A/PDGFB/ANXA2/SERPINE1/F3	8
BP	GO:0090257	regulation of muscle system process	5/92	200/11512	0.021927686	0.12272227	0.098611707	PPARGC1A/FOXO3/EDN2/ADORA2B/ENO1	5
BP	GO:0019217	regulation of fatty acid metabolic process	3/92	75/11512	0.022053556	0.12272227	0.098611707	PPARGC1A/IRS2/PDK1	3
BP	GO:0048144	fibroblast proliferation	3/92	75/11512	0.022053556	0.12272227	0.098611707	PDGFB/ANXA2/CDKN1A	3
BP	GO:0002521	leukocyte differentiation	8/92	433/11512	0.022284107	0.12272227	0.098611707	BCL2/IL6/INHA/KLF6/RORA/ATP7A/JMJD6/ANXA2	8
BP	GO:0034383	low-density lipoprotein particle clearance	2/92	29/11512	0.022298873	0.12272227	0.098611707	ANXA2/SCARB1	2
BP	GO:0043368	positive T cell selection	2/92	29/11512	0.022298873	0.12272227	0.098611707	BCL2/IL6	2
BP	GO:0045923	positive regulation of fatty acid metabolic process	2/92	29/11512	0.022298873	0.12272227	0.098611707	PPARGC1A/IRS2	2
BP	GO:0051385	response to mineralocorticoid	2/92	29/11512	0.022298873	0.12272227	0.098611707	FOXO3/CDKN1A	2
BP	GO:0030902	hindbrain development	4/92	134/11512	0.022324348	0.12272227	0.098611707	BCL2/PPARGC1A/RORA/ATP7A	4
BP	GO:0071375	cellular response to peptide hormone stimulus	6/92	274/11512	0.022342948	0.12272227	0.098611707	PCK1/IGFBP1/FOXO3/PKLR/IRS2/GCK	6
BP	GO:0051259	protein complex oligomerization	8/92	434/11512	0.022557262	0.123640224	0.099349316	DDIT3/PAM/FBP1/PFKP/JMJD6/GRHPR/ANXA2/TGM2	8
BP	GO:0043266	regulation of potassium ion transport	3/92	76/11512	0.022829984	0.124567989	0.100094808	NEDD4L/GCK/KLHL24	3
BP	GO:0071674	mononuclear cell migration	3/92	76/11512	0.022829984	0.124567989	0.100094808	IL6/PDGFB/SERPINE1	3
BP	GO:2001242	regulation of intrinsic apoptotic signaling pathway	4/92	135/11512	0.022869161	0.124567989	0.100094808	PLAUR/BCL2/DDIT3/ENO1	4
BP	GO:0016241	regulation of macroautophagy	4/92	136/11512	0.023422047	0.127314861	0.102302018	RRAGD/GAPDH/BNIP3L/DCN	4
BP	GO:0030217	T cell differentiation	5/92	204/11512	0.023645266	0.128262108	0.103063164	BCL2/IL6/RORA/ATP7A/JMJD6	5
BP	GO:0033028	myeloid cell apoptotic process	2/92	30/11512	0.023769128	0.128402302	0.103175815	BCL2/IL6	2
BP	GO:0038084	vascular endothelial growth factor signaling pathway	2/92	30/11512	0.023769128	0.128402302	0.103175815	DCN/PGF	2
BP	GO:0071695	anatomical structure maturation	4/92	138/11512	0.024552136	0.132359252	0.106355365	BCL2/DDIT3/FOXO3/CDKN1A	4
BP	GO:0032409	regulation of transporter activity	5/92	207/11512	0.024989177	0.134438694	0.108026271	BCL2/PPARGC1A/ATP7A/NEDD4L/KLHL24	5
BP	GO:0010594	regulation of endothelial cell migration	4/92	139/11512	0.025129388	0.13461134	0.108164998	ETS1/PDGFB/DCN/SCARB1	4
BP	GO:0007589	body fluid secretion	3/92	79/11512	0.025247927	0.13461134	0.108164998	PAM/ATP7A/ANXA2	3
BP	GO:0003156	regulation of animal organ formation	2/92	31/11512	0.02527816	0.13461134	0.108164998	PIM1/CITED2	2
BP	GO:0009268	response to pH	2/92	31/11512	0.02527816	0.13461134	0.108164998	PCK1/PAM	2
BP	GO:0010039	response to iron ion	2/92	31/11512	0.02527816	0.13461134	0.108164998	BCL2/ATP7A	2
BP	GO:0031331	positive regulation of cellular catabolic process	6/92	284/11512	0.026071731	0.138337298	0.111158938	IL6/FOXO3/IRS2/BNIP3L/DCN/GAPDHS	6
BP	GO:0051899	membrane depolarization	3/92	80/11512	0.026083445	0.138337298	0.111158938	BCL2/NEDD4L/DCN	3
BP	GO:0051402	neuron apoptotic process	5/92	210/11512	0.026381461	0.139635207	0.112201854	BCL2/DDIT3/PPARGC1A/FOXO3/GAPDH	5
BP	GO:0071867	response to monoamine	2/92	32/11512	0.026825269	0.140570381	0.112953299	PPARGC1A/PKLR	2
BP	GO:0071869	response to catecholamine	2/92	32/11512	0.026825269	0.140570381	0.112953299	PPARGC1A/PKLR	2
BP	GO:0001938	positive regulation of endothelial cell proliferation	3/92	81/11512	0.026933714	0.140570381	0.112953299	PDGFB/PGF/F3	3
BP	GO:0014068	positive regulation of phosphatidylinositol 3-kinase signaling	3/92	81/11512	0.026933714	0.140570381	0.112953299	PDGFB/IRS2/DCN	3
BP	GO:0051341	regulation of oxidoreductase activity	3/92	81/11512	0.026933714	0.140570381	0.112953299	ATP7A/EDN2/SCARB1	3
BP	GO:1901655	cellular response to ketone	3/92	81/11512	0.026933714	0.140570381	0.112953299	PCK1/FOXO3/NR3C1	3
BP	GO:2001243	negative regulation of intrinsic apoptotic signaling pathway	3/92	81/11512	0.026933714	0.140570381	0.112953299	PLAUR/BCL2/ENO1	3
BP	GO:0045766	positive regulation of angiogenesis	4/92	143/11512	0.027520289	0.143346239	0.1151838	ETS1/PGF/SERPINE1/F3	4
BP	GO:0042100	B cell proliferation	3/92	82/11512	0.027798722	0.144509229	0.116118303	BCL2/IRS2/CDKN1A	3
BP	GO:0051047	positive regulation of secretion	7/92	369/11512	0.028088993	0.14543336	0.116860876	IL6/INHA/AKAP12/IRS2/GAPDH/GCK/ADORA2B	7
BP	GO:0010761	fibroblast migration	2/92	33/11512	0.028409765	0.14543336	0.116860876	AKAP12/HAS1	2
BP	GO:0018149	peptide cross-linking	2/92	33/11512	0.028409765	0.14543336	0.116860876	TGM2/DCN	2
BP	GO:0021587	cerebellum morphogenesis	2/92	33/11512	0.028409765	0.14543336	0.116860876	RORA/ATP7A	2
BP	GO:0030204	chondroitin sulfate metabolic process	2/92	33/11512	0.028409765	0.14543336	0.116860876	NCAN/DCN	2
BP	GO:0071276	cellular response to cadmium ion	2/92	33/11512	0.028409765	0.14543336	0.116860876	MT2A/ATP7A	2
BP	GO:0071354	cellular response to interleukin-6	2/92	33/11512	0.028409765	0.14543336	0.116860876	IL6/PPARGC1A	2
BP	GO:0048608	reproductive structure development	7/92	370/11512	0.028449468	0.14543336	0.116860876	BCL2/INHA/FOXO3/PDGFB/CITED2/CDKN1B/DCN	7
BP	GO:0001655	urogenital system development	6/92	290/11512	0.028497732	0.14543336	0.116860876	BCL2/JMJD6/PDGFB/CDKN1B/DCN/PGF	6
BP	GO:0050865	regulation of cell activation	8/92	454/11512	0.028531583	0.14543336	0.116860876	BCL2/IL6/INHA/RORA/PDGFB/IRS2/CDKN1A/ADORA2B	8
BP	GO:0046916	cellular transition metal ion homeostasis	3/92	83/11512	0.028678451	0.145898138	0.117234342	MT2A/ATP7A/CP	3
BP	GO:0006631	fatty acid metabolic process	6/92	292/11512	0.029338555	0.148967084	0.119700348	PPARGC1A/PCK1/PAM/IRS2/EDN2/PDK1	6
BP	GO:0051897	positive regulation of protein kinase B signaling	4/92	146/11512	0.02940001	0.148990378	0.119719066	GCNT2/PDGFB/IRS2/F3	4
BP	GO:0061458	reproductive system development	7/92	373/11512	0.029549815	0.149288922	0.119958957	BCL2/INHA/FOXO3/PDGFB/CITED2/CDKN1B/DCN	7
BP	GO:0008585	female gonad development	3/92	84/11512	0.029572882	0.149288922	0.119958957	BCL2/INHA/FOXO3	3
BP	GO:0007596	blood coagulation	6/92	293/11512	0.029765058	0.14936069	0.120016625	PLAUR/IL6/PDGFB/ANXA2/SERPINE1/F3	6
BP	GO:0043491	protein kinase B signaling	5/92	217/11512	0.029821075	0.14936069	0.120016625	GCNT2/DDIT3/PDGFB/IRS2/F3	5
BP	GO:0034198	cellular response to amino acid starvation	2/92	34/11512	0.030030964	0.14936069	0.120016625	RRAGD/CDKN1A	2
BP	GO:0034405	response to fluid shear stress	2/92	34/11512	0.030030964	0.14936069	0.120016625	ETS1/CITED2	2
BP	GO:0048286	lung alveolus development	2/92	34/11512	0.030030964	0.14936069	0.120016625	ATP7A/EDN2	2
BP	GO:0060612	adipose tissue development	2/92	34/11512	0.030030964	0.14936069	0.120016625	KLF7/PPARGC1A	2
BP	GO:1903053	regulation of extracellular matrix organization	2/92	34/11512	0.030030964	0.14936069	0.120016625	IL6/ETS1	2
BP	GO:0006986	response to unfolded protein	4/92	147/11512	0.030043162	0.14936069	0.120016625	KDELR3/DDIT3/IGFBP1/ERO1A	4
BP	GO:2000379	positive regulation of reactive oxygen species metabolic process	3/92	85/11512	0.030481993	0.151255342	0.121539045	FOXO3/PDGFB/CDKN1A	3
BP	GO:0050817	coagulation	6/92	296/11512	0.031069089	0.15387715	0.123645762	PLAUR/IL6/PDGFB/ANXA2/SERPINE1/F3	6
BP	GO:0062014	negative regulation of small molecule metabolic process	3/92	86/11512	0.031405758	0.154893785	0.124462664	PPARGC1A/FBP1/GCK	3
BP	GO:0043434	response to peptide hormone	7/92	378/11512	0.031447447	0.154893785	0.124462664	PCK1/IGFBP1/FOXO3/CDKN1B/PKLR/IRS2/GCK	7
BP	GO:0007599	hemostasis	6/92	297/11512	0.031511983	0.154893785	0.124462664	PLAUR/IL6/PDGFB/ANXA2/SERPINE1/F3	6
BP	GO:0006308	DNA catabolic process	2/92	35/11512	0.031688194	0.154893785	0.124462664	IL6/ISG20	2
BP	GO:0021575	hindbrain morphogenesis	2/92	35/11512	0.031688194	0.154893785	0.124462664	RORA/ATP7A	2
BP	GO:0050873	brown fat cell differentiation	2/92	35/11512	0.031688194	0.154893785	0.124462664	PPARGC1A/ERO1A	2
BP	GO:1905953	negative regulation of lipid localization	2/92	35/11512	0.031688194	0.154893785	0.124462664	IL6/IRS2	2
BP	GO:0016485	protein processing	5/92	221/11512	0.03190835	0.155679471	0.12509399	ANXA2/PGK1/SERPINE1/F3/ENO1	5
BP	GO:0001819	positive regulation of cytokine production	7/92	380/11512	0.032229044	0.156951851	0.126116393	IL6/DDIT3/RORA/AKAP12/GAPDH/ADORA2B/SERPINE1	7
BP	GO:0010595	positive regulation of endothelial cell migration	3/92	87/11512	0.032344152	0.157220181	0.126332005	ETS1/PDGFB/SCARB1	3
BP	GO:0071383	cellular response to steroid hormone stimulus	5/92	223/11512	0.032985603	0.16004126	0.128598843	PPARGC1A/PCK1/RORA/FOXO3/NR3C1	5
BP	GO:0002286	T cell activation involved in immune response	3/92	88/11512	0.033297143	0.160193908	0.128721501	IL6/RORA/ATP7A	3
BP	GO:0046545	development of primary female sexual characteristics	3/92	88/11512	0.033297143	0.160193908	0.128721501	BCL2/INHA/FOXO3	3
BP	GO:0048599	oocyte development	2/92	36/11512	0.033380788	0.160193908	0.128721501	BCL2/FOXO3	2
BP	GO:0050654	chondroitin sulfate proteoglycan metabolic process	2/92	36/11512	0.033380788	0.160193908	0.128721501	NCAN/DCN	2
BP	GO:1990928	response to amino acid starvation	2/92	36/11512	0.033380788	0.160193908	0.128721501	RRAGD/CDKN1A	2
BP	GO:0050821	protein stabilization	4/92	152/11512	0.033383921	0.160193908	0.128721501	PPARGC1A/PIM1/GAPDH/CDKN1A	4
BP	GO:0007411	axon guidance	5/92	226/11512	0.034643819	0.165070354	0.132639899	KLF7/KIF5A/GPC1/IRS2/EFNA3	5
BP	GO:0050714	positive regulation of protein secretion	5/92	226/11512	0.034643819	0.165070354	0.132639899	IL6/AKAP12/IRS2/GAPDH/GCK	5
BP	GO:0050708	regulation of protein secretion	7/92	386/11512	0.034652174	0.165070354	0.132639899	IL6/KLF7/PAM/AKAP12/IRS2/GAPDH/GCK	7
BP	GO:0072511	divalent inorganic cation transport	7/92	386/11512	0.034652174	0.165070354	0.132639899	BCL2/DDIT3/ATP7A/PDGFB/ANXA2/ERO1A/GCK	7
BP	GO:2001235	positive regulation of apoptotic signaling pathway	4/92	154/11512	0.034778785	0.165372805	0.132882929	PLAUR/BCL2/DDIT3/SRPX	4
BP	GO:0001974	blood vessel remodeling	2/92	37/11512	0.035108089	0.165495668	0.132981653	ATP7A/TGM2	2
BP	GO:0010883	regulation of lipid storage	2/92	37/11512	0.035108089	0.165495668	0.132981653	IL6/SCARB1	2
BP	GO:0001101	response to acid chemical	6/92	305/11512	0.035204797	0.165495668	0.132981653	PPARGC1A/PCK1/RRAGD/ATP7A/PDGFB/CDKN1B	6
BP	GO:0097485	neuron projection guidance	5/92	227/11512	0.0352079	0.165495668	0.132981653	KLF7/KIF5A/GPC1/IRS2/EFNA3	5
BP	GO:0007569	cell aging	3/92	90/11512	0.035246787	0.165495668	0.132981653	BCL2/CDKN1A/SERPINE1	3
BP	GO:0021549	cerebellum development	3/92	90/11512	0.035246787	0.165495668	0.132981653	PPARGC1A/RORA/ATP7A	3
BP	GO:0034763	negative regulation of transmembrane transport	3/92	90/11512	0.035246787	0.165495668	0.132981653	ATP7A/NEDD4L/IRS2	3
BP	GO:0071347	cellular response to interleukin-1	4/92	156/11512	0.036207229	0.169567189	0.136253266	IL6/PCK1/RORA/AKAP12	4
BP	GO:2000134	negative regulation of G1/S transition of mitotic cell cycle	3/92	91/11512	0.036243369	0.169567189	0.136253266	BCL2/CDKN1B/CDKN1A	3
BP	GO:0009994	oocyte differentiation	2/92	38/11512	0.036869446	0.171272959	0.137623912	BCL2/FOXO3	2
BP	GO:0045646	regulation of erythrocyte differentiation	2/92	38/11512	0.036869446	0.171272959	0.137623912	FOXO3/ETS1	2
BP	GO:0051602	response to electrical stimulus	2/92	38/11512	0.036869446	0.171272959	0.137623912	PPARGC1A/AKAP12	2
BP	GO:1902893	regulation of pri-miRNA transcription by RNA polymerase II	2/92	38/11512	0.036869446	0.171272959	0.137623912	PDGFB/NR3C1	2
BP	GO:0009617	response to bacterium	8/92	478/11512	0.037058265	0.171845404	0.138083892	IL6/PPARGC1A/MT2A/PCK1/AKAP12/DCN/SERPINE1/SCARB1	8
BP	GO:0042035	regulation of cytokine biosynthetic process	3/92	92/11512	0.037254405	0.172145574	0.138325089	IL6/INHA/AKAP12	3
BP	GO:1902807	negative regulation of cell cycle G1/S phase transition	3/92	92/11512	0.037254405	0.172145574	0.138325089	BCL2/CDKN1B/CDKN1A	3
BP	GO:0023061	signal release	7/92	394/11512	0.03806861	0.175563696	0.141071672	IL6/KLF7/INHA/IRS2/GCK/ADORA2B/PPFIA4	7
BP	GO:0051480	regulation of cytosolic calcium ion concentration	6/92	311/11512	0.038151397	0.175563696	0.141071672	BCL2/DDIT3/ANXA2/EDN2/ERO1A/TGM2	6
BP	GO:0010508	positive regulation of autophagy	3/92	93/11512	0.038279854	0.175563696	0.141071672	FOXO3/BNIP3L/DCN	3
BP	GO:0048015	phosphatidylinositol-mediated signaling	4/92	159/11512	0.038412986	0.175563696	0.141071672	PDGFB/IER3/IRS2/DCN	4
BP	GO:2000377	regulation of reactive oxygen species metabolic process	4/92	159/11512	0.038412986	0.175563696	0.141071672	BCL2/FOXO3/PDGFB/CDKN1A	4
BP	GO:0008631	intrinsic apoptotic signaling pathway in response to oxidative stress	2/92	39/11512	0.038664219	0.175563696	0.141071672	BCL2/PDK1	2
BP	GO:0042771	intrinsic apoptotic signaling pathway in response to DNA damage by p53 class mediator	2/92	39/11512	0.038664219	0.175563696	0.141071672	BCL2/CDKN1A	2
BP	GO:0048641	regulation of skeletal muscle tissue development	2/92	39/11512	0.038664219	0.175563696	0.141071672	BCL2/GPC1	2
BP	GO:2000649	regulation of sodium ion transmembrane transporter activity	2/92	39/11512	0.038664219	0.175563696	0.141071672	NEDD4L/KLHL24	2
BP	GO:2001239	regulation of extrinsic apoptotic signaling pathway in absence of ligand	2/92	39/11512	0.038664219	0.175563696	0.141071672	BCL2/SRPX	2
BP	GO:0048017	inositol lipid-mediated signaling	4/92	161/11512	0.039925613	0.180665122	0.14517085	PDGFB/IER3/IRS2/DCN	4
BP	GO:0050679	positive regulation of epithelial cell proliferation	4/92	161/11512	0.039925613	0.180665122	0.14517085	ATP7A/PDGFB/PGF/F3	4
BP	GO:0048667	cell morphogenesis involved in neuron differentiation	8/92	486/11512	0.04024798	0.181809841	0.146090672	BCL2/KLF7/KIF5A/NEDD4L/GPC1/IRS2/SDC2/EFNA3	8
BP	GO:0045933	positive regulation of muscle contraction	2/92	40/11512	0.040491772	0.182508933	0.146652417	EDN2/ENO1	2
BP	GO:0071356	cellular response to tumor necrosis factor	5/92	236/11512	0.040542061	0.182508933	0.146652417	PPARGC1A/PCK1/RORA/FOXO3/AKAP12	5
BP	GO:0050727	regulation of inflammatory response	6/92	316/11512	0.040724583	0.182918154	0.146981241	IL6/RORA/ETS1/TGM2/ADORA2B/SERPINE1	6
BP	GO:0016049	cell growth	7/92	400/11512	0.040772596	0.182918154	0.146981241	BCL2/IGFBP1/FBP1/NEDD4L/CDKN1B/CDKN1A/ENO1	7
BP	GO:0030330	DNA damage response, signal transduction by p53 class mediator	3/92	96/11512	0.041442231	0.185604522	0.149139833	FOXO3/CDKN1B/CDKN1A	3
BP	GO:0002931	response to ischemia	2/92	41/11512	0.042351481	0.188069289	0.151120361	BCL2/PPARGC1A	2
BP	GO:0021695	cerebellar cortex development	2/92	41/11512	0.042351481	0.188069289	0.151120361	RORA/ATP7A	2
BP	GO:0032964	collagen biosynthetic process	2/92	41/11512	0.042351481	0.188069289	0.151120361	IL6/COL5A1	2
BP	GO:0043030	regulation of macrophage activation	2/92	41/11512	0.042351481	0.188069289	0.151120361	IL6/RORA	2
BP	GO:0045058	T cell selection	2/92	41/11512	0.042351481	0.188069289	0.151120361	BCL2/IL6	2
BP	GO:0045598	regulation of fat cell differentiation	3/92	97/11512	0.042524874	0.188519746	0.151482319	IL6/DDIT3/RORA	3
BP	GO:0006984	ER-nucleus signaling pathway	2/92	42/11512	0.044242727	0.193515767	0.155496799	DDIT3/IGFBP1	2
BP	GO:0007595	lactation	2/92	42/11512	0.044242727	0.193515767	0.155496799	PAM/ATP7A	2
BP	GO:0010043	response to zinc ion	2/92	42/11512	0.044242727	0.193515767	0.155496799	MT2A/ATP7A	2
BP	GO:0010718	positive regulation of epithelial to mesenchymal transition	2/92	42/11512	0.044242727	0.193515767	0.155496799	IL6/GCNT2	2
BP	GO:0022602	ovulation cycle process	2/92	42/11512	0.044242727	0.193515767	0.155496799	PAM/FOXO3	2
BP	GO:0032757	positive regulation of interleukin-8 production	2/92	42/11512	0.044242727	0.193515767	0.155496799	DDIT3/SERPINE1	2
BP	GO:0048260	positive regulation of receptor-mediated endocytosis	2/92	42/11512	0.044242727	0.193515767	0.155496799	ANXA2/SERPINE1	2
BP	GO:0097120	receptor localization to synapse	2/92	42/11512	0.044242727	0.193515767	0.155496799	GPC4/KIF5A	2
BP	GO:0001822	kidney development	5/92	242/11512	0.044357938	0.193696328	0.155641886	BCL2/JMJD6/PDGFB/DCN/PGF	5
BP	GO:0002793	positive regulation of peptide secretion	5/92	243/11512	0.045014272	0.196235262	0.15768201	IL6/AKAP12/IRS2/GAPDH/GCK	5
BP	GO:1901654	response to ketone	4/92	168/11512	0.045485462	0.197930036	0.159043822	PCK1/FOXO3/NR3C1/CDKN1A	4
BP	GO:0002791	regulation of peptide secretion	7/92	410/11512	0.045554127	0.197930036	0.159043822	IL6/KLF7/PAM/AKAP12/IRS2/GAPDH/GCK	7
BP	GO:0008637	apoptotic mitochondrial changes	3/92	101/11512	0.046996634	0.202279029	0.162538392	PLAUR/BCL2/BNIP3L	3
BP	GO:0042089	cytokine biosynthetic process	3/92	101/11512	0.046996634	0.202279029	0.162538392	IL6/INHA/AKAP12	3
BP	GO:0046660	female sex differentiation	3/92	101/11512	0.046996634	0.202279029	0.162538392	BCL2/INHA/FOXO3	3
BP	GO:0055076	transition metal ion homeostasis	3/92	101/11512	0.046996634	0.202279029	0.162538392	MT2A/ATP7A/CP	3
BP	GO:0070613	regulation of protein processing	3/92	101/11512	0.046996634	0.202279029	0.162538392	ANXA2/SERPINE1/ENO1	3
BP	GO:0030522	intracellular receptor signaling pathway	5/92	246/11512	0.047018293	0.202279029	0.162538392	PPARGC1A/RORA/PIM1/CITED2/NR3C1	5
BP	GO:0002685	regulation of leukocyte migration	4/92	170/11512	0.047149871	0.202512559	0.162726042	IL6/EDN2/PGF/SERPINE1	4
BP	GO:0071222	cellular response to lipopolysaccharide	4/92	171/11512	0.047994706	0.205459156	0.165093737	IL6/PPARGC1A/SERPINE1/SCARB1	4
BP	GO:0050994	regulation of lipid catabolic process	2/92	44/11512	0.048117394	0.205459156	0.165093737	IRS2/SCARB1	2
BP	GO:1901016	regulation of potassium ion transmembrane transporter activity	2/92	44/11512	0.048117394	0.205459156	0.165093737	NEDD4L/KLHL24	2
BP	GO:0042107	cytokine metabolic process	3/92	102/11512	0.048149588	0.205459156	0.165093737	IL6/INHA/AKAP12	3
BP	GO:0050673	epithelial cell proliferation	6/92	330/11512	0.048508281	0.206317689	0.165783599	ATP7A/PDGFB/CDKN1B/PGF/F3/SCARB1	6
BP	GO:1901653	cellular response to peptide	6/92	330/11512	0.048508281	0.206317689	0.165783599	PCK1/IGFBP1/FOXO3/PKLR/IRS2/GCK	6
BP	GO:0072503	cellular divalent inorganic cation homeostasis	7/92	417/11512	0.049108823	0.208533414	0.167564012	BCL2/DDIT3/MT2A/ANXA2/EDN2/ERO1A/TGM2	7
BP	GO:1903317	regulation of protein maturation	3/92	103/11512	0.049316428	0.209076121	0.168000097	ANXA2/SERPINE1/ENO1	3
BP	GO:0006367	transcription initiation from RNA polymerase II promoter	4/92	173/11512	0.049709613	0.210327743	0.16900582	PPARGC1A/RORA/NR3C1/CDKN1A	4
BP	GO:0034612	response to tumor necrosis factor	5/92	250/11512	0.049772214	0.210327743	0.16900582	PPARGC1A/PCK1/RORA/FOXO3/AKAP12	5
BP	GO:0034381	plasma lipoprotein particle clearance	2/92	45/11512	0.050099617	0.21103054	0.169570542	ANXA2/SCARB1	2
BP	GO:2000351	regulation of endothelial cell apoptotic process	2/92	45/11512	0.050099617	0.21103054	0.169570542	FOXO3/SERPINE1	2
BP	GO:0007565	female pregnancy	4/92	174/11512	0.05057967	0.212710652	0.170920572	BCL2/PAM/ETS1/PGF	4
BP	GO:0002694	regulation of leukocyte activation	7/92	420/11512	0.050685223	0.212812954	0.171002775	BCL2/IL6/INHA/RORA/IRS2/CDKN1A/ADORA2B	7
BP	GO:0050670	regulation of lymphocyte proliferation	4/92	175/11512	0.05145812	0.214971056	0.172736887	BCL2/IL6/IRS2/CDKN1A	4
BP	GO:0033865	nucleoside bisphosphate metabolic process	3/92	105/11512	0.051691513	0.214971056	0.172736887	TPST2/SULT2B1/PDK1	3
BP	GO:0033875	ribonucleoside bisphosphate metabolic process	3/92	105/11512	0.051691513	0.214971056	0.172736887	TPST2/SULT2B1/PDK1	3
BP	GO:0034032	purine nucleoside bisphosphate metabolic process	3/92	105/11512	0.051691513	0.214971056	0.172736887	TPST2/SULT2B1/PDK1	3
BP	GO:0043534	blood vessel endothelial cell migration	3/92	105/11512	0.051691513	0.214971056	0.172736887	ETS1/PDGFB/SCARB1	3
BP	GO:0055088	lipid homeostasis	3/92	105/11512	0.051691513	0.214971056	0.172736887	RORA/IRS2/SCARB1	3
BP	GO:2001233	regulation of apoptotic signaling pathway	6/92	336/11512	0.052108786	0.21602969	0.173587537	PLAUR/BCL2/DDIT3/SRPX/SERPINE1/ENO1	6
BP	GO:0097345	mitochondrial outer membrane permeabilization	2/92	46/11512	0.052110979	0.21602969	0.173587537	BCL2/BNIP3L	2
BP	GO:0006813	potassium ion transport	4/92	176/11512	0.052344955	0.216315113	0.173816885	NEDD4L/CDKN1B/GCK/KLHL24	4
BP	GO:0032944	regulation of mononuclear cell proliferation	4/92	176/11512	0.052344955	0.216315113	0.173816885	BCL2/IL6/IRS2/CDKN1A	4
BP	GO:0072001	renal system development	5/92	254/11512	0.052619945	0.217109065	0.174454854	BCL2/JMJD6/PDGFB/DCN/PGF	5
BP	GO:0071219	cellular response to molecule of bacterial origin	4/92	177/11512	0.053240164	0.219322689	0.176233579	IL6/PPARGC1A/SERPINE1/SCARB1	4
BP	GO:0035924	cellular response to vascular endothelial growth factor stimulus	2/92	47/11512	0.054150899	0.221680242	0.178127956	DCN/PGF	2
BP	GO:0044273	sulfur compound catabolic process	2/92	47/11512	0.054150899	0.221680242	0.178127956	NCAN/DCN	2
BP	GO:1902110	positive regulation of mitochondrial membrane permeability involved in apoptotic process	2/92	47/11512	0.054150899	0.221680242	0.178127956	BCL2/BNIP3L	2
BP	GO:1902305	regulation of sodium ion transmembrane transport	2/92	47/11512	0.054150899	0.221680242	0.178127956	NEDD4L/KLHL24	2
BP	GO:0001667	ameboidal-type cell migration	6/92	341/11512	0.055231757	0.225752266	0.181399972	ETS1/AKAP12/PDGFB/HAS1/DCN/SCARB1	6
BP	GO:0043542	endothelial cell migration	4/92	180/11512	0.055975937	0.228437624	0.183557754	ETS1/PDGFB/DCN/SCARB1	4
BP	GO:0001936	regulation of endothelial cell proliferation	3/92	110/11512	0.057867635	0.235790362	0.189465939	PDGFB/PGF/F3	3
BP	GO:0006977	DNA damage response, signal transduction by p53 class mediator resulting in cell cycle arrest	2/92	49/11512	0.058314127	0.236140667	0.189747422	CDKN1B/CDKN1A	2
BP	GO:0032722	positive regulation of chemokine production	2/92	49/11512	0.058314127	0.236140667	0.189747422	IL6/ADORA2B	2
BP	GO:1902108	regulation of mitochondrial membrane permeability involved in apoptotic process	2/92	49/11512	0.058314127	0.236140667	0.189747422	BCL2/BNIP3L	2
BP	GO:1902686	mitochondrial outer membrane permeabilization involved in programmed cell death	2/92	49/11512	0.058314127	0.236140667	0.189747422	BCL2/BNIP3L	2
BP	GO:0072507	divalent inorganic cation homeostasis	7/92	434/11512	0.058466727	0.236393247	0.189950379	BCL2/DDIT3/MT2A/ANXA2/EDN2/ERO1A/TGM2	7
BP	GO:0008406	gonad development	4/92	183/11512	0.058786677	0.23695553	0.190402194	BCL2/INHA/FOXO3/CITED2	4
BP	GO:0043523	regulation of neuron apoptotic process	4/92	183/11512	0.058786677	0.23695553	0.190402194	BCL2/DDIT3/PPARGC1A/FOXO3	4
BP	GO:0072655	establishment of protein localization to mitochondrion	3/92	112/11512	0.060431963	0.240743296	0.193445798	BCL2/DDIT3/BNIP3L	3
BP	GO:0048645	animal organ formation	2/92	50/11512	0.060436308	0.240743296	0.193445798	PIM1/CITED2	2
BP	GO:0072431	signal transduction involved in mitotic G1 DNA damage checkpoint	2/92	50/11512	0.060436308	0.240743296	0.193445798	CDKN1B/CDKN1A	2
BP	GO:0072577	endothelial cell apoptotic process	2/92	50/11512	0.060436308	0.240743296	0.193445798	FOXO3/SERPINE1	2
BP	GO:0090303	positive regulation of wound healing	2/92	50/11512	0.060436308	0.240743296	0.193445798	SERPINE1/F3	2
BP	GO:1900449	regulation of glutamate receptor signaling pathway	2/92	50/11512	0.060436308	0.240743296	0.193445798	PPARGC1A/KLHL24	2
BP	GO:1902400	intracellular signal transduction involved in G1 DNA damage checkpoint	2/92	50/11512	0.060436308	0.240743296	0.193445798	CDKN1B/CDKN1A	2
BP	GO:0006816	calcium ion transport	6/92	349/11512	0.060461484	0.240743296	0.193445798	BCL2/DDIT3/PDGFB/ANXA2/ERO1A/GCK	6
BP	GO:0070663	regulation of leukocyte proliferation	4/92	186/11512	0.061672016	0.245065063	0.196918492	BCL2/IL6/IRS2/CDKN1A	4
BP	GO:0030183	B cell differentiation	3/92	113/11512	0.061733947	0.245065063	0.196918492	BCL2/INHA/KLF6	3
BP	GO:0006826	iron ion transport	2/92	51/11512	0.062584796	0.245100398	0.196946885	ATP7A/CP	2
BP	GO:0035794	positive regulation of mitochondrial membrane permeability	2/92	51/11512	0.062584796	0.245100398	0.196946885	BCL2/BNIP3L	2
BP	GO:0043536	positive regulation of blood vessel endothelial cell migration	2/92	51/11512	0.062584796	0.245100398	0.196946885	ETS1/PDGFB	2
BP	GO:0045604	regulation of epidermal cell differentiation	2/92	51/11512	0.062584796	0.245100398	0.196946885	KLF7/SULT2B1	2
BP	GO:0048008	platelet-derived growth factor receptor signaling pathway	2/92	51/11512	0.062584796	0.245100398	0.196946885	PDGFB/F3	2
BP	GO:0072413	signal transduction involved in mitotic cell cycle checkpoint	2/92	51/11512	0.062584796	0.245100398	0.196946885	CDKN1B/CDKN1A	2
BP	GO:1902402	signal transduction involved in mitotic DNA damage checkpoint	2/92	51/11512	0.062584796	0.245100398	0.196946885	CDKN1B/CDKN1A	2
BP	GO:1902403	signal transduction involved in mitotic DNA integrity checkpoint	2/92	51/11512	0.062584796	0.245100398	0.196946885	CDKN1B/CDKN1A	2
BP	GO:2001244	positive regulation of intrinsic apoptotic signaling pathway	2/92	51/11512	0.062584796	0.245100398	0.196946885	BCL2/DDIT3	2
BP	GO:0002696	positive regulation of leukocyte activation	5/92	268/11512	0.063327055	0.247637139	0.198985246	BCL2/IL6/IRS2/CDKN1A/ADORA2B	5
BP	GO:0045137	development of primary sexual characteristics	4/92	188/11512	0.06363681	0.248107801	0.19936344	BCL2/INHA/FOXO3/CITED2	4
BP	GO:2001234	negative regulation of apoptotic signaling pathway	4/92	188/11512	0.06363681	0.248107801	0.19936344	PLAUR/BCL2/SERPINE1/ENO1	4
BP	GO:0016202	regulation of striated muscle tissue development	3/92	115/11512	0.064377169	0.250618461	0.201380845	BCL2/PIM1/GPC1	3
BP	GO:0001658	branching involved in ureteric bud morphogenesis	2/92	52/11512	0.064759045	0.250618461	0.201380845	BCL2/PGF	2
BP	GO:0001836	release of cytochrome c from mitochondria	2/92	52/11512	0.064759045	0.250618461	0.201380845	PLAUR/BCL2	2
BP	GO:0043525	positive regulation of neuron apoptotic process	2/92	52/11512	0.064759045	0.250618461	0.201380845	DDIT3/FOXO3	2
BP	GO:0050829	defense response to Gram-negative bacterium	2/92	52/11512	0.064759045	0.250618461	0.201380845	IL6/SERPINE1	2
BP	GO:0045936	negative regulation of phosphate metabolic process	7/92	446/11512	0.065699599	0.253411969	0.203625528	INHA/PPARGC1A/FBP1/PDGFB/CDKN1B/IRS2/CDKN1A	7
BP	GO:0070585	protein localization to mitochondrion	3/92	116/11512	0.065718247	0.253411969	0.203625528	BCL2/DDIT3/BNIP3L	3
BP	GO:0009615	response to virus	5/92	271/11512	0.065771046	0.253411969	0.203625528	BCL2/IL6/BNIP3L/ISG20/ENO1	5
BP	GO:0010563	negative regulation of phosphorus metabolic process	7/92	447/11512	0.066325968	0.255174798	0.205042023	INHA/PPARGC1A/FBP1/PDGFB/CDKN1B/IRS2/CDKN1A	7
BP	GO:0046879	hormone secretion	5/92	272/11512	0.066597409	0.255420279	0.205239276	IL6/KLF7/INHA/IRS2/GCK	5
BP	GO:0032412	regulation of ion transmembrane transporter activity	4/92	191/11512	0.066645505	0.255420279	0.205239276	PPARGC1A/ATP7A/NEDD4L/KLHL24	4
BP	GO:0010332	response to gamma radiation	2/92	53/11512	0.066958516	0.255420279	0.205239276	BCL2/CDKN1A	2
BP	GO:0035418	protein localization to synapse	2/92	53/11512	0.066958516	0.255420279	0.205239276	GPC4/KIF5A	2
BP	GO:1905710	positive regulation of membrane permeability	2/92	53/11512	0.066958516	0.255420279	0.205239276	BCL2/BNIP3L	2
BP	GO:0046887	positive regulation of hormone secretion	3/92	117/11512	0.067072195	0.255420279	0.205239276	INHA/IRS2/GCK	3
BP	GO:0048634	regulation of muscle organ development	3/92	117/11512	0.067072195	0.255420279	0.205239276	BCL2/PIM1/GPC1	3
BP	GO:0051260	protein homooligomerization	5/92	273/11512	0.067429614	0.256408691	0.2060335	PAM/FBP1/PFKP/JMJD6/TGM2	5
BP	GO:0042770	signal transduction in response to DNA damage	3/92	118/11512	0.068438932	0.259869568	0.208814438	FOXO3/CDKN1B/CDKN1A	3
BP	GO:0006940	regulation of smooth muscle contraction	2/92	54/11512	0.069182678	0.261556445	0.210169903	EDN2/ADORA2B	2
BP	GO:0016239	positive regulation of macroautophagy	2/92	54/11512	0.069182678	0.261556445	0.210169903	BNIP3L/DCN	2
BP	GO:0030858	positive regulation of epithelial cell differentiation	2/92	54/11512	0.069182678	0.261556445	0.210169903	SULT2B1/SERPINE1	2
BP	GO:1901652	response to peptide	7/92	452/11512	0.069512519	0.262278322	0.210749958	PCK1/IGFBP1/FOXO3/CDKN1B/PKLR/IRS2/GCK	7
BP	GO:0042326	negative regulation of phosphorylation	6/92	362/11512	0.06957383	0.262278322	0.210749958	INHA/PPARGC1A/FBP1/CDKN1B/IRS2/CDKN1A	6
BP	GO:0051607	defense response to virus	4/92	194/11512	0.069727542	0.262444962	0.210883859	BCL2/IL6/BNIP3L/ISG20	4
BP	GO:0008286	insulin receptor signaling pathway	3/92	119/11512	0.069818373	0.262444962	0.210883859	IGFBP1/FOXO3/IRS2	3
BP	GO:0010817	regulation of hormone levels	7/92	453/11512	0.070160779	0.263354212	0.211614473	IL6/KLF7/INHA/PPARGC1A/IRS2/GCK/SCARB1	7
BP	GO:0035270	endocrine system development	3/92	120/11512	0.071210435	0.263819935	0.211988698	IL6/ETS1/CITED2	3
BP	GO:0015909	long-chain fatty acid transport	2/92	55/11512	0.071431005	0.263819935	0.211988698	PLIN2/IRS2	2
BP	GO:0031571	mitotic G1 DNA damage checkpoint	2/92	55/11512	0.071431005	0.263819935	0.211988698	CDKN1B/CDKN1A	2
BP	GO:0044819	mitotic G1/S transition checkpoint	2/92	55/11512	0.071431005	0.263819935	0.211988698	CDKN1B/CDKN1A	2
BP	GO:0071230	cellular response to amino acid stimulus	2/92	55/11512	0.071431005	0.263819935	0.211988698	RRAGD/ATP7A	2
BP	GO:0099601	regulation of neurotransmitter receptor activity	2/92	55/11512	0.071431005	0.263819935	0.211988698	PPARGC1A/KLHL24	2
BP	GO:0007204	positive regulation of cytosolic calcium ion concentration	5/92	278/11512	0.07167808	0.263819935	0.211988698	BCL2/DDIT3/EDN2/ERO1A/TGM2	5
BP	GO:0050678	regulation of epithelial cell proliferation	5/92	278/11512	0.07167808	0.263819935	0.211988698	ATP7A/PDGFB/CDKN1B/PGF/F3	5
BP	GO:0010632	regulation of epithelial cell migration	4/92	196/11512	0.0718227	0.263819935	0.211988698	ETS1/PDGFB/DCN/SCARB1	4
BP	GO:0043903	regulation of symbiosis, encompassing mutualism through parasitism	4/92	196/11512	0.0718227	0.263819935	0.211988698	BCL2/ANXA2/GAPDH/ISG20	4
BP	GO:0043687	post-translational protein modification	5/92	279/11512	0.072545219	0.263819935	0.211988698	IL6/WSB1/IGFBP1/SDC2/CP	5
BP	GO:0001889	liver development	3/92	121/11512	0.072615031	0.263819935	0.211988698	PCK1/ATP7A/CITED2	3
BP	GO:0008584	male gonad development	3/92	121/11512	0.072615031	0.263819935	0.211988698	BCL2/INHA/CITED2	3
BP	GO:0072006	nephron development	3/92	121/11512	0.072615031	0.263819935	0.211988698	BCL2/PDGFB/PGF	3
BP	GO:0050867	positive regulation of cell activation	5/92	280/11512	0.073418157	0.263819935	0.211988698	BCL2/IL6/IRS2/CDKN1A/ADORA2B	5
BP	GO:0014823	response to activity	2/92	56/11512	0.073702979	0.263819935	0.211988698	PPARGC1A/PCK1	2
BP	GO:0032835	glomerulus development	2/92	56/11512	0.073702979	0.263819935	0.211988698	BCL2/PDGFB	2
BP	GO:0044783	G1 DNA damage checkpoint	2/92	56/11512	0.073702979	0.263819935	0.211988698	CDKN1B/CDKN1A	2
BP	GO:0046888	negative regulation of hormone secretion	2/92	56/11512	0.073702979	0.263819935	0.211988698	KLF7/INHA	2
BP	GO:0060675	ureteric bud morphogenesis	2/92	56/11512	0.073702979	0.263819935	0.211988698	BCL2/PGF	2
BP	GO:0072171	mesonephric tubule morphogenesis	2/92	56/11512	0.073702979	0.263819935	0.211988698	BCL2/PGF	2
BP	GO:0046546	development of primary male sexual characteristics	3/92	122/11512	0.074032074	0.263819935	0.211988698	BCL2/INHA/CITED2	3
BP	GO:0098542	defense response to other organism	6/92	368/11512	0.074036164	0.263819935	0.211988698	BCL2/IL6/GAPDH/BNIP3L/ISG20/SERPINE1	6
BP	GO:0009914	hormone transport	5/92	281/11512	0.074296886	0.263819935	0.211988698	IL6/KLF7/INHA/IRS2/GCK	5
BP	GO:0048638	regulation of developmental growth	5/92	281/11512	0.074296886	0.263819935	0.211988698	BCL2/PIM1/NEDD4L/CDKN1B/CDKN1A	5
BP	GO:0097191	extrinsic apoptotic signaling pathway	4/92	199/11512	0.075025687	0.263819935	0.211988698	BCL2/FOXO3/SRPX/SERPINE1	4
BP	GO:0010812	negative regulation of cell-substrate adhesion	2/92	57/11512	0.075998088	0.263819935	0.211988698	GCNT2/SERPINE1	2
BP	GO:0045454	cell redox homeostasis	2/92	57/11512	0.075998088	0.263819935	0.211988698	DDIT3/ERO1A	2
BP	GO:0044706	multi-multicellular organism process	4/92	200/11512	0.076109319	0.263819935	0.211988698	BCL2/PAM/ETS1/PGF	4
BP	GO:0007519	skeletal muscle tissue development	3/92	124/11512	0.076903154	0.263819935	0.211988698	BCL2/GPC1/DCN	3
BP	GO:0061008	hepaticobiliary system development	3/92	124/11512	0.076903154	0.263819935	0.211988698	PCK1/ATP7A/CITED2	3
BP	GO:0001973	adenosine receptor signaling pathway	1/92	10/11512	0.077132088	0.263819935	0.211988698	ADORA2B	1
BP	GO:0003264	regulation of cardioblast proliferation	1/92	10/11512	0.077132088	0.263819935	0.211988698	PIM1	1
BP	GO:0005984	disaccharide metabolic process	1/92	10/11512	0.077132088	0.263819935	0.211988698	FBP1	1
BP	GO:0006983	ER overload response	1/92	10/11512	0.077132088	0.263819935	0.211988698	DDIT3	1
BP	GO:0010739	positive regulation of protein kinase A signaling	1/92	10/11512	0.077132088	0.263819935	0.211988698	AKAP12	1
BP	GO:0010766	negative regulation of sodium ion transport	1/92	10/11512	0.077132088	0.263819935	0.211988698	NEDD4L	1
BP	GO:0010866	regulation of triglyceride biosynthetic process	1/92	10/11512	0.077132088	0.263819935	0.211988698	SCARB1	1
BP	GO:0010988	regulation of low-density lipoprotein particle clearance	1/92	10/11512	0.077132088	0.263819935	0.211988698	ANXA2	1
BP	GO:0014820	tonic smooth muscle contraction	1/92	10/11512	0.077132088	0.263819935	0.211988698	EDN2	1
BP	GO:0021548	pons development	1/92	10/11512	0.077132088	0.263819935	0.211988698	BCL2	1
BP	GO:0021924	cell proliferation in external granule layer	1/92	10/11512	0.077132088	0.263819935	0.211988698	RORA	1
BP	GO:0021930	cerebellar granule cell precursor proliferation	1/92	10/11512	0.077132088	0.263819935	0.211988698	RORA	1
BP	GO:0031282	regulation of guanylate cyclase activity	1/92	10/11512	0.077132088	0.263819935	0.211988698	ADORA2B	1
BP	GO:0035865	cellular response to potassium ion	1/92	10/11512	0.077132088	0.263819935	0.211988698	PPARGC1A	1
BP	GO:0036500	ATF6-mediated unfolded protein response	1/92	10/11512	0.077132088	0.263819935	0.211988698	DDIT3	1
BP	GO:0038092	nodal signaling pathway	1/92	10/11512	0.077132088	0.263819935	0.211988698	CITED2	1
BP	GO:0042415	norepinephrine metabolic process	1/92	10/11512	0.077132088	0.263819935	0.211988698	ATP7A	1
BP	GO:0045793	positive regulation of cell size	1/92	10/11512	0.077132088	0.263819935	0.211988698	ATP7A	1
BP	GO:0048262	determination of dorsal/ventral asymmetry	1/92	10/11512	0.077132088	0.263819935	0.211988698	DDIT3	1
BP	GO:0051561	positive regulation of mitochondrial calcium ion concentration	1/92	10/11512	0.077132088	0.263819935	0.211988698	TGM2	1
BP	GO:0060768	regulation of epithelial cell proliferation involved in prostate gland development	1/92	10/11512	0.077132088	0.263819935	0.211988698	CDKN1B	1
BP	GO:0061042	vascular wound healing	1/92	10/11512	0.077132088	0.263819935	0.211988698	SERPINE1	1
BP	GO:0070673	response to interleukin-18	1/92	10/11512	0.077132088	0.263819935	0.211988698	PDGFB	1
BP	GO:0071372	cellular response to follicle-stimulating hormone stimulus	1/92	10/11512	0.077132088	0.263819935	0.211988698	PPARGC1A	1
BP	GO:0072110	glomerular mesangial cell proliferation	1/92	10/11512	0.077132088	0.263819935	0.211988698	PDGFB	1
BP	GO:0072537	fibroblast activation	1/92	10/11512	0.077132088	0.263819935	0.211988698	AKAP12	1
BP	GO:0072584	caveolin-mediated endocytosis	1/92	10/11512	0.077132088	0.263819935	0.211988698	NEDD4L	1
BP	GO:0090193	positive regulation of glomerulus development	1/92	10/11512	0.077132088	0.263819935	0.211988698	PDGFB	1
BP	GO:0097050	type B pancreatic cell apoptotic process	1/92	10/11512	0.077132088	0.263819935	0.211988698	IL6	1
BP	GO:0150078	positive regulation of neuroinflammatory response	1/92	10/11512	0.077132088	0.263819935	0.211988698	IL6	1
BP	GO:1900122	positive regulation of receptor binding	1/92	10/11512	0.077132088	0.263819935	0.211988698	ANXA2	1
BP	GO:1902510	regulation of apoptotic DNA fragmentation	1/92	10/11512	0.077132088	0.263819935	0.211988698	IL6	1
BP	GO:1903862	positive regulation of oxidative phosphorylation	1/92	10/11512	0.077132088	0.263819935	0.211988698	PGK1	1
BP	GO:1905063	regulation of vascular smooth muscle cell differentiation	1/92	10/11512	0.077132088	0.263819935	0.211988698	PDGFB	1
BP	GO:1905245	regulation of aspartic-type peptidase activity	1/92	10/11512	0.077132088	0.263819935	0.211988698	EFNA3	1
BP	GO:1905941	positive regulation of gonad development	1/92	10/11512	0.077132088	0.263819935	0.211988698	CITED2	1
BP	GO:1990440	positive regulation of transcription from RNA polymerase II promoter in response to endoplasmic reticulum stress	1/92	10/11512	0.077132088	0.263819935	0.211988698	DDIT3	1
BP	GO:0046902	regulation of mitochondrial membrane permeability	2/92	58/11512	0.078315827	0.266617365	0.214236533	BCL2/BNIP3L	2
BP	GO:0048477	oogenesis	2/92	58/11512	0.078315827	0.266617365	0.214236533	BCL2/FOXO3	2
BP	GO:0061515	myeloid cell development	2/92	58/11512	0.078315827	0.266617365	0.214236533	JMJD6/ANXA2	2
BP	GO:0010469	regulation of signaling receptor activity	3/92	125/11512	0.078357012	0.266617365	0.214236533	PPARGC1A/SERPINE1/KLHL24	3
BP	GO:0043433	negative regulation of DNA-binding transcription factor activity	3/92	126/11512	0.079822962	0.271253126	0.217961531	MXI1/DDIT3/PIM1	3
BP	GO:0009266	response to temperature stimulus	4/92	204/11512	0.080523026	0.272022135	0.218579458	PPARGC1A/PKLR/ERO1A/CDKN1A	4
BP	GO:0072078	nephron tubule morphogenesis	2/92	59/11512	0.080655697	0.272022135	0.218579458	BCL2/PGF	2
BP	GO:0010634	positive regulation of epithelial cell migration	3/92	127/11512	0.081300912	0.272022135	0.218579458	ETS1/PDGFB/SCARB1	3
BP	GO:0048813	dendrite morphogenesis	3/92	127/11512	0.081300912	0.272022135	0.218579458	KLF7/NEDD4L/SDC2	3
BP	GO:2000045	regulation of G1/S transition of mitotic cell cycle	3/92	127/11512	0.081300912	0.272022135	0.218579458	BCL2/CDKN1B/CDKN1A	3
BP	GO:0019058	viral life cycle	5/92	289/11512	0.081534219	0.272022135	0.218579458	BCL2/NEDD4L/ANXA2/ISG20/SCARB1	5
BP	GO:0071560	cellular response to transforming growth factor beta stimulus	4/92	205/11512	0.081646113	0.272022135	0.218579458	GCNT2/PPARGC1A/CITED2/NR3C1	4
BP	GO:0045807	positive regulation of endocytosis	3/92	128/11512	0.082790772	0.272022135	0.218579458	NEDD4L/ANXA2/SERPINE1	3
BP	GO:1903900	regulation of viral life cycle	3/92	128/11512	0.082790772	0.272022135	0.218579458	BCL2/ANXA2/ISG20	3
BP	GO:0006081	cellular aldehyde metabolic process	2/92	60/11512	0.083017205	0.272022135	0.218579458	ALDOB/GRHPR	2
BP	GO:0032677	regulation of interleukin-8 production	2/92	60/11512	0.083017205	0.272022135	0.218579458	DDIT3/SERPINE1	2
BP	GO:0032922	circadian regulation of gene expression	2/92	60/11512	0.083017205	0.272022135	0.218579458	PPARGC1A/RORA	2
BP	GO:0042108	positive regulation of cytokine biosynthetic process	2/92	60/11512	0.083017205	0.272022135	0.218579458	IL6/AKAP12	2
BP	GO:0009306	protein secretion	7/92	472/11512	0.083171792	0.272022135	0.218579458	IL6/KLF7/PAM/AKAP12/IRS2/GAPDH/GCK	7
BP	GO:0070838	divalent metal ion transport	6/92	380/11512	0.083445354	0.272022135	0.218579458	BCL2/DDIT3/PDGFB/ANXA2/ERO1A/GCK	6
BP	GO:0051051	negative regulation of transport	6/92	381/11512	0.084258485	0.272022135	0.218579458	BCL2/KLF7/INHA/ATP7A/NEDD4L/IRS2	6
BP	GO:0001765	membrane raft assembly	1/92	11/11512	0.084513747	0.272022135	0.218579458	ANXA2	1
BP	GO:0002551	mast cell chemotaxis	1/92	11/11512	0.084513747	0.272022135	0.218579458	PGF	1
BP	GO:0003093	regulation of glomerular filtration	1/92	11/11512	0.084513747	0.272022135	0.218579458	PDGFB	1
BP	GO:0006390	mitochondrial transcription	1/92	11/11512	0.084513747	0.272022135	0.218579458	FOXO3	1
BP	GO:0006702	androgen biosynthetic process	1/92	11/11512	0.084513747	0.272022135	0.218579458	SCARB1	1
BP	GO:0006707	cholesterol catabolic process	1/92	11/11512	0.084513747	0.272022135	0.218579458	SCARB1	1
BP	GO:0010421	hydrogen peroxide-mediated programmed cell death	1/92	11/11512	0.084513747	0.272022135	0.218579458	FOXO3	1
BP	GO:0016127	sterol catabolic process	1/92	11/11512	0.084513747	0.272022135	0.218579458	SCARB1	1
BP	GO:0021534	cell proliferation in hindbrain	1/92	11/11512	0.084513747	0.272022135	0.218579458	RORA	1
BP	GO:0032276	regulation of gonadotropin secretion	1/92	11/11512	0.084513747	0.272022135	0.218579458	INHA	1
BP	GO:0032494	response to peptidoglycan	1/92	11/11512	0.084513747	0.272022135	0.218579458	IL6	1
BP	GO:0035437	maintenance of protein localization in endoplasmic reticulum	1/92	11/11512	0.084513747	0.272022135	0.218579458	KDELR3	1
BP	GO:0043374	CD8-positive, alpha-beta T cell differentiation	1/92	11/11512	0.084513747	0.272022135	0.218579458	BCL2	1
BP	GO:0045722	positive regulation of gluconeogenesis	1/92	11/11512	0.084513747	0.272022135	0.218579458	PPARGC1A	1
BP	GO:0045779	negative regulation of bone resorption	1/92	11/11512	0.084513747	0.272022135	0.218579458	IL6	1
BP	GO:0046886	positive regulation of hormone biosynthetic process	1/92	11/11512	0.084513747	0.272022135	0.218579458	PPARGC1A	1
BP	GO:0048368	lateral mesoderm development	1/92	11/11512	0.084513747	0.272022135	0.218579458	CITED2	1
BP	GO:0051024	positive regulation of immunoglobulin secretion	1/92	11/11512	0.084513747	0.272022135	0.218579458	IL6	1
BP	GO:0060576	intestinal epithelial cell development	1/92	11/11512	0.084513747	0.272022135	0.218579458	CDKN1A	1
BP	GO:0060767	epithelial cell proliferation involved in prostate gland development	1/92	11/11512	0.084513747	0.272022135	0.218579458	CDKN1B	1
BP	GO:0097201	negative regulation of transcription from RNA polymerase II promoter in response to stress	1/92	11/11512	0.084513747	0.272022135	0.218579458	CITED2	1
BP	GO:0097468	programmed cell death in response to reactive oxygen species	1/92	11/11512	0.084513747	0.272022135	0.218579458	FOXO3	1
BP	GO:0097531	mast cell migration	1/92	11/11512	0.084513747	0.272022135	0.218579458	PGF	1
BP	GO:1904181	positive regulation of membrane depolarization	1/92	11/11512	0.084513747	0.272022135	0.218579458	DCN	1
BP	GO:1905383	protein localization to presynapse	1/92	11/11512	0.084513747	0.272022135	0.218579458	KIF5A	1
BP	GO:2000551	regulation of T-helper 2 cell cytokine production	1/92	11/11512	0.084513747	0.272022135	0.218579458	IL6	1
BP	GO:2001241	positive regulation of extrinsic apoptotic signaling pathway in absence of ligand	1/92	11/11512	0.084513747	0.272022135	0.218579458	SRPX	1
BP	GO:0003012	muscle system process	6/92	382/11512	0.085076062	0.273496051	0.219763802	PPARGC1A/FOXO3/NEDD4L/EDN2/ADORA2B/ENO1	6
BP	GO:0019748	secondary metabolic process	2/92	61/11512	0.085399865	0.273530131	0.219791186	BCL2/PAM	2
BP	GO:0072088	nephron epithelium morphogenesis	2/92	61/11512	0.085399865	0.273530131	0.219791186	BCL2/PGF	2
BP	GO:1901379	regulation of potassium ion transmembrane transport	2/92	61/11512	0.085399865	0.273530131	0.219791186	NEDD4L/KLHL24	2
BP	GO:0060538	skeletal muscle organ development	3/92	130/11512	0.085805845	0.274494889	0.220566403	BCL2/GPC1/DCN	3
BP	GO:0031330	negative regulation of cellular catabolic process	4/92	209/11512	0.086216263	0.275471474	0.221351124	BCL2/PPARGC1A/FBP1/ANXA2	4
BP	GO:0032024	positive regulation of insulin secretion	2/92	62/11512	0.087803198	0.27864505	0.223901205	IRS2/GCK	2
BP	GO:0042440	pigment metabolic process	2/92	62/11512	0.087803198	0.27864505	0.223901205	BCL2/PPARGC1A	2
BP	GO:0071559	response to transforming growth factor beta	4/92	211/11512	0.088547605	0.27864505	0.223901205	GCNT2/PPARGC1A/CITED2/NR3C1	4
BP	GO:0061333	renal tubule morphogenesis	2/92	63/11512	0.090226729	0.27864505	0.223901205	BCL2/PGF	2
BP	GO:0072028	nephron morphogenesis	2/92	63/11512	0.090226729	0.27864505	0.223901205	BCL2/PGF	2
BP	GO:0001890	placenta development	3/92	133/11512	0.090415427	0.27864505	0.223901205	PDGFB/CDKN1B/DCN	3
BP	GO:2001236	regulation of extrinsic apoptotic signaling pathway	3/92	133/11512	0.090415427	0.27864505	0.223901205	BCL2/SRPX/SERPINE1	3
BP	GO:0007409	axonogenesis	6/92	390/11512	0.091776146	0.27864505	0.223901205	BCL2/KLF7/KIF5A/GPC1/IRS2/EFNA3	6
BP	GO:1904951	positive regulation of establishment of protein localization	6/92	390/11512	0.091776146	0.27864505	0.223901205	BCL2/IL6/AKAP12/IRS2/GAPDH/GCK	6
BP	GO:0002295	T-helper cell lineage commitment	1/92	12/11512	0.091837001	0.27864505	0.223901205	IL6	1
BP	GO:0006586	indolalkylamine metabolic process	1/92	12/11512	0.091837001	0.27864505	0.223901205	ATP7A	1
BP	GO:0010623	programmed cell death involved in cell development	1/92	12/11512	0.091837001	0.27864505	0.223901205	BCL2	1
BP	GO:0010763	positive regulation of fibroblast migration	1/92	12/11512	0.091837001	0.27864505	0.223901205	AKAP12	1
BP	GO:0014874	response to stimulus involved in regulation of muscle adaptation	1/92	12/11512	0.091837001	0.27864505	0.223901205	PPARGC1A	1
BP	GO:0017014	protein nitrosylation	1/92	12/11512	0.091837001	0.27864505	0.223901205	GAPDH	1
BP	GO:0018119	peptidyl-cysteine S-nitrosylation	1/92	12/11512	0.091837001	0.27864505	0.223901205	GAPDH	1
BP	GO:0019471	4-hydroxyproline metabolic process	1/92	12/11512	0.091837001	0.27864505	0.223901205	ERO1A	1
BP	GO:0032252	secretory granule localization	1/92	12/11512	0.091837001	0.27864505	0.223901205	KIF5A	1
BP	GO:0032802	low-density lipoprotein particle receptor catabolic process	1/92	12/11512	0.091837001	0.27864505	0.223901205	ANXA2	1
BP	GO:0034384	high-density lipoprotein particle clearance	1/92	12/11512	0.091837001	0.27864505	0.223901205	SCARB1	1
BP	GO:0035358	regulation of peroxisome proliferator activated receptor signaling pathway	1/92	12/11512	0.091837001	0.27864505	0.223901205	CITED2	1
BP	GO:0040037	negative regulation of fibroblast growth factor receptor signaling pathway	1/92	12/11512	0.091837001	0.27864505	0.223901205	GPC1	1
BP	GO:0043116	negative regulation of vascular permeability	1/92	12/11512	0.091837001	0.27864505	0.223901205	AKAP12	1
BP	GO:0044090	positive regulation of vacuole organization	1/92	12/11512	0.091837001	0.27864505	0.223901205	ANXA2	1
BP	GO:0045072	regulation of interferon-gamma biosynthetic process	1/92	12/11512	0.091837001	0.27864505	0.223901205	INHA	1
BP	GO:0045472	response to ether	1/92	12/11512	0.091837001	0.27864505	0.223901205	PPARGC1A	1
BP	GO:0046459	short-chain fatty acid metabolic process	1/92	12/11512	0.091837001	0.27864505	0.223901205	PCK1	1
BP	GO:0048070	regulation of developmental pigmentation	1/92	12/11512	0.091837001	0.27864505	0.223901205	BCL2	1
BP	GO:0050930	induction of positive chemotaxis	1/92	12/11512	0.091837001	0.27864505	0.223901205	PGF	1
BP	GO:0051151	negative regulation of smooth muscle cell differentiation	1/92	12/11512	0.091837001	0.27864505	0.223901205	PDGFB	1
BP	GO:0051852	disruption by host of symbiont cells	1/92	12/11512	0.091837001	0.27864505	0.223901205	GAPDH	1
BP	GO:0051873	killing by host of symbiont cells	1/92	12/11512	0.091837001	0.27864505	0.223901205	GAPDH	1
BP	GO:0071285	cellular response to lithium ion	1/92	12/11512	0.091837001	0.27864505	0.223901205	CDKN1B	1
BP	GO:0071415	cellular response to purine-containing compound	1/92	12/11512	0.091837001	0.27864505	0.223901205	PPARGC1A	1
BP	GO:0099633	protein localization to postsynaptic specialization membrane	1/92	12/11512	0.091837001	0.27864505	0.223901205	GPC4	1
BP	GO:0099640	axo-dendritic protein transport	1/92	12/11512	0.091837001	0.27864505	0.223901205	KIF5A	1
BP	GO:0099645	neurotransmitter receptor localization to postsynaptic specialization membrane	1/92	12/11512	0.091837001	0.27864505	0.223901205	GPC4	1
BP	GO:1900037	regulation of cellular response to hypoxia	1/92	12/11512	0.091837001	0.27864505	0.223901205	ENO1	1
BP	GO:1903025	regulation of RNA polymerase II regulatory region sequence-specific DNA binding	1/92	12/11512	0.091837001	0.27864505	0.223901205	DDIT3	1
BP	GO:1903624	regulation of DNA catabolic process	1/92	12/11512	0.091837001	0.27864505	0.223901205	IL6	1
BP	GO:1903978	regulation of microglial cell activation	1/92	12/11512	0.091837001	0.27864505	0.223901205	IL6	1
BP	GO:0051262	protein tetramerization	3/92	134/11512	0.091974764	0.27864505	0.223901205	FBP1/PFKP/ANXA2	3
BP	GO:0060402	calcium ion transport into cytosol	3/92	134/11512	0.091974764	0.27864505	0.223901205	BCL2/DDIT3/ERO1A	3
BP	GO:0006352	DNA-templated transcription, initiation	4/92	214/11512	0.092101761	0.27864505	0.223901205	PPARGC1A/RORA/NR3C1/CDKN1A	4
BP	GO:0030072	peptide hormone secretion	4/92	214/11512	0.092101761	0.27864505	0.223901205	IL6/KLF7/IRS2/GCK	4
BP	GO:2000027	regulation of animal organ morphogenesis	4/92	214/11512	0.092101761	0.27864505	0.223901205	BCL2/PIM1/GPC4/CITED2	4
BP	GO:0042632	cholesterol homeostasis	2/92	64/11512	0.092669991	0.278754737	0.223989343	RORA/SCARB1	2
BP	GO:0051851	modification by host of symbiont morphology or physiology	2/92	64/11512	0.092669991	0.278754737	0.223989343	ANXA2/GAPDH	2
BP	GO:0072401	signal transduction involved in DNA integrity checkpoint	2/92	64/11512	0.092669991	0.278754737	0.223989343	CDKN1B/CDKN1A	2
BP	GO:0072422	signal transduction involved in DNA damage checkpoint	2/92	64/11512	0.092669991	0.278754737	0.223989343	CDKN1B/CDKN1A	2
BP	GO:1903747	regulation of establishment of protein localization to mitochondrion	2/92	64/11512	0.092669991	0.278754737	0.223989343	BCL2/BNIP3L	2
BP	GO:0010876	lipid localization	5/92	301/11512	0.093073358	0.279647017	0.224706321	IL6/PLIN2/ANXA2/IRS2/SCARB1	5
BP	GO:0070997	neuron death	5/92	303/11512	0.095075024	0.282568007	0.227053441	BCL2/DDIT3/PPARGC1A/FOXO3/GAPDH	5
BP	GO:0014074	response to purine-containing compound	3/92	136/11512	0.095127075	0.282568007	0.227053441	PPARGC1A/PCK1/PKLR	3
BP	GO:0000422	autophagy of mitochondrion	2/92	65/11512	0.095132521	0.282568007	0.227053441	PPARGC1A/BNIP3L	2
BP	GO:0002028	regulation of sodium ion transport	2/92	65/11512	0.095132521	0.282568007	0.227053441	NEDD4L/KLHL24	2
BP	GO:0033077	T cell differentiation in thymus	2/92	65/11512	0.095132521	0.282568007	0.227053441	BCL2/JMJD6	2
BP	GO:0046889	positive regulation of lipid biosynthetic process	2/92	65/11512	0.095132521	0.282568007	0.227053441	PPARGC1A/SCARB1	2
BP	GO:0055092	sterol homeostasis	2/92	65/11512	0.095132521	0.282568007	0.227053441	RORA/SCARB1	2
BP	GO:0061726	mitochondrion disassembly	2/92	65/11512	0.095132521	0.282568007	0.227053441	PPARGC1A/BNIP3L	2
BP	GO:0072395	signal transduction involved in cell cycle checkpoint	2/92	65/11512	0.095132521	0.282568007	0.227053441	CDKN1B/CDKN1A	2
BP	GO:1904063	negative regulation of cation transmembrane transport	2/92	65/11512	0.095132521	0.282568007	0.227053441	ATP7A/NEDD4L	2
BP	GO:0006874	cellular calcium ion homeostasis	6/92	394/11512	0.09523189	0.282568007	0.227053441	BCL2/DDIT3/ANXA2/EDN2/ERO1A/TGM2	6
BP	GO:0006959	humoral immune response	4/92	217/11512	0.095723713	0.283385455	0.227710289	BCL2/IL6/ATP7A/GAPDH	4
BP	GO:0060485	mesenchyme development	4/92	217/11512	0.095723713	0.283385455	0.227710289	BCL2/IL6/GCNT2/CITED2	4
BP	GO:0030307	positive regulation of cell growth	3/92	137/11512	0.096719852	0.284078816	0.22826743	BCL2/IGFBP1/NEDD4L	3
BP	GO:1902806	regulation of cell cycle G1/S phase transition	3/92	137/11512	0.096719852	0.284078816	0.22826743	BCL2/CDKN1B/CDKN1A	3
BP	GO:0007005	mitochondrion organization	6/92	398/11512	0.098757532	0.284078816	0.22826743	PLAUR/BCL2/PPARGC1A/ATP7A/BNIP3L/DCN	6
BP	GO:0003157	endocardium development	1/92	13/11512	0.099102305	0.284078816	0.22826743	ANXA2	1
BP	GO:0010752	regulation of cGMP-mediated signaling	1/92	13/11512	0.099102305	0.284078816	0.22826743	ADORA2B	1
BP	GO:0035313	wound healing, spreading of epidermal cells	1/92	13/11512	0.099102305	0.284078816	0.22826743	COL5A1	1
BP	GO:0035461	vitamin transmembrane transport	1/92	13/11512	0.099102305	0.284078816	0.22826743	SCARB1	1
BP	GO:0035745	T-helper 2 cell cytokine production	1/92	13/11512	0.099102305	0.284078816	0.22826743	IL6	1
BP	GO:0035791	platelet-derived growth factor receptor-beta signaling pathway	1/92	13/11512	0.099102305	0.284078816	0.22826743	PDGFB	1
BP	GO:0042095	interferon-gamma biosynthetic process	1/92	13/11512	0.099102305	0.284078816	0.22826743	INHA	1
BP	GO:0042762	regulation of sulfur metabolic process	1/92	13/11512	0.099102305	0.284078816	0.22826743	PDK1	1
BP	GO:0043373	CD4-positive, alpha-beta T cell lineage commitment	1/92	13/11512	0.099102305	0.284078816	0.22826743	IL6	1
BP	GO:0045986	negative regulation of smooth muscle contraction	1/92	13/11512	0.099102305	0.284078816	0.22826743	ADORA2B	1
BP	GO:0046475	glycerophospholipid catabolic process	1/92	13/11512	0.099102305	0.284078816	0.22826743	SCARB1	1
BP	GO:0046851	negative regulation of bone remodeling	1/92	13/11512	0.099102305	0.284078816	0.22826743	IL6	1
BP	GO:0051712	positive regulation of killing of cells of other organism	1/92	13/11512	0.099102305	0.284078816	0.22826743	GAPDH	1
BP	GO:0051770	positive regulation of nitric-oxide synthase biosynthetic process	1/92	13/11512	0.099102305	0.284078816	0.22826743	AKAP12	1
BP	GO:0051917	regulation of fibrinolysis	1/92	13/11512	0.099102305	0.284078816	0.22826743	SERPINE1	1
BP	GO:0051923	sulfation	1/92	13/11512	0.099102305	0.284078816	0.22826743	TPST2	1
BP	GO:0070365	hepatocyte differentiation	1/92	13/11512	0.099102305	0.284078816	0.22826743	PCK1	1
BP	GO:0071872	cellular response to epinephrine stimulus	1/92	13/11512	0.099102305	0.284078816	0.22826743	PKLR	1
BP	GO:0090141	positive regulation of mitochondrial fission	1/92	13/11512	0.099102305	0.284078816	0.22826743	DCN	1
BP	GO:0090192	regulation of glomerulus development	1/92	13/11512	0.099102305	0.284078816	0.22826743	PDGFB	1
BP	GO:0090208	positive regulation of triglyceride metabolic process	1/92	13/11512	0.099102305	0.284078816	0.22826743	SCARB1	1
BP	GO:1900746	regulation of vascular endothelial growth factor signaling pathway	1/92	13/11512	0.099102305	0.284078816	0.22826743	DCN	1
BP	GO:1901722	regulation of cell proliferation involved in kidney development	1/92	13/11512	0.099102305	0.284078816	0.22826743	PDGFB	1
BP	GO:1902683	regulation of receptor localization to synapse	1/92	13/11512	0.099102305	0.284078816	0.22826743	GPC4	1
BP	GO:1902894	negative regulation of pri-miRNA transcription by RNA polymerase II	1/92	13/11512	0.099102305	0.284078816	0.22826743	PDGFB	1
BP	GO:1904263	positive regulation of TORC1 signaling	1/92	13/11512	0.099102305	0.284078816	0.22826743	RRAGD	1
BP	GO:0045927	positive regulation of growth	4/92	220/11512	0.099412556	0.284179373	0.22834823	BCL2/PIM1/IGFBP1/NEDD4L	4
BP	GO:0001942	hair follicle development	2/92	67/11512	0.100113573	0.284179373	0.22834823	BCL2/ATP7A	2
BP	GO:0009798	axis specification	2/92	67/11512	0.100113573	0.284179373	0.22834823	DDIT3/CITED2	2
BP	GO:0022617	extracellular matrix disassembly	2/92	67/11512	0.100113573	0.284179373	0.22834823	IL6/ETS1	2
BP	GO:0030301	cholesterol transport	2/92	67/11512	0.100113573	0.284179373	0.22834823	ANXA2/SCARB1	2
BP	GO:0070509	calcium ion import	2/92	67/11512	0.100113573	0.284179373	0.22834823	PDGFB/GCK	2
BP	GO:0072332	intrinsic apoptotic signaling pathway by p53 class mediator	2/92	67/11512	0.100113573	0.284179373	0.22834823	BCL2/CDKN1A	2
BP	GO:0090559	regulation of membrane permeability	2/92	67/11512	0.100113573	0.284179373	0.22834823	BCL2/BNIP3L	2
BP	GO:0098773	skin epidermis development	2/92	67/11512	0.100113573	0.284179373	0.22834823	BCL2/ATP7A	2
BP	GO:0015980	energy derivation by oxidation of organic compounds	4/92	221/11512	0.100656873	0.285412345	0.229338968	PPARGC1A/PHKG1/IRS2/GCK	4
BP	GO:0048871	multicellular organismal homeostasis	6/92	401/11512	0.101447346	0.286261558	0.23002134	BCL2/IL6/GCNT2/DDIT3/PPARGC1A/EDN2	6
BP	GO:0046661	male sex differentiation	3/92	140/11512	0.101563485	0.286261558	0.23002134	BCL2/INHA/CITED2	3
BP	GO:0048469	cell maturation	3/92	140/11512	0.101563485	0.286261558	0.23002134	BCL2/FOXO3/CDKN1A	3
BP	GO:0022409	positive regulation of cell-cell adhesion	4/92	222/11512	0.101908482	0.286261558	0.23002134	IL6/GCNT2/ETS1/CITED2	4
BP	GO:0010717	regulation of epithelial to mesenchymal transition	2/92	68/11512	0.1026312	0.286261558	0.23002134	IL6/GCNT2	2
BP	GO:0031100	animal organ regeneration	2/92	68/11512	0.1026312	0.286261558	0.23002134	PGF/CDKN1A	2
BP	GO:0032637	interleukin-8 production	2/92	68/11512	0.1026312	0.286261558	0.23002134	DDIT3/SERPINE1	2
BP	GO:0006937	regulation of muscle contraction	3/92	141/11512	0.103199465	0.286261558	0.23002134	EDN2/ADORA2B/ENO1	3
BP	GO:0090090	negative regulation of canonical Wnt signaling pathway	3/92	141/11512	0.103199465	0.286261558	0.23002134	DDIT3/IGFBP1/FOXO3	3
BP	GO:0002790	peptide secretion	7/92	499/11512	0.103917196	0.286261558	0.23002134	IL6/KLF7/PAM/AKAP12/IRS2/GAPDH/GCK	7
BP	GO:0044057	regulation of system process	7/92	499/11512	0.103917196	0.286261558	0.23002134	INHA/PPARGC1A/FOXO3/PDGFB/EDN2/ADORA2B/ENO1	7
BP	GO:0016236	macroautophagy	4/92	224/11512	0.104433432	0.286261558	0.23002134	RRAGD/GAPDH/BNIP3L/DCN	4
BP	GO:0055074	calcium ion homeostasis	6/92	405/11512	0.105094119	0.286261558	0.23002134	BCL2/DDIT3/ANXA2/EDN2/ERO1A/TGM2	6
BP	GO:0022404	molting cycle process	2/92	69/11512	0.105166309	0.286261558	0.23002134	BCL2/ATP7A	2
BP	GO:0022405	hair cycle process	2/92	69/11512	0.105166309	0.286261558	0.23002134	BCL2/ATP7A	2
BP	GO:0051702	interaction with symbiont	2/92	69/11512	0.105166309	0.286261558	0.23002134	ANXA2/GAPDH	2
BP	GO:0030100	regulation of endocytosis	4/92	225/11512	0.1057067	0.286261558	0.23002134	NEDD4L/ANXA2/SERPINE1/SCARB1	4
BP	GO:0001921	positive regulation of receptor recycling	1/92	14/11512	0.106310113	0.286261558	0.23002134	ANXA2	1
BP	GO:0002070	epithelial cell maturation	1/92	14/11512	0.106310113	0.286261558	0.23002134	CDKN1A	1
BP	GO:0002902	regulation of B cell apoptotic process	1/92	14/11512	0.106310113	0.286261558	0.23002134	IRS2	1
BP	GO:0006044	N-acetylglucosamine metabolic process	1/92	14/11512	0.106310113	0.286261558	0.23002134	CHST2	1
BP	GO:0007096	regulation of exit from mitosis	1/92	14/11512	0.106310113	0.286261558	0.23002134	CDKN1B	1
BP	GO:0010523	negative regulation of calcium ion transport into cytosol	1/92	14/11512	0.106310113	0.286261558	0.23002134	BCL2	1
BP	GO:0010885	regulation of cholesterol storage	1/92	14/11512	0.106310113	0.286261558	0.23002134	SCARB1	1
BP	GO:0010984	regulation of lipoprotein particle clearance	1/92	14/11512	0.106310113	0.286261558	0.23002134	ANXA2	1
BP	GO:0020027	hemoglobin metabolic process	1/92	14/11512	0.106310113	0.286261558	0.23002134	INHA	1
BP	GO:0030575	nuclear body organization	1/92	14/11512	0.106310113	0.286261558	0.23002134	ETS1	1
BP	GO:0031998	regulation of fatty acid beta-oxidation	1/92	14/11512	0.106310113	0.286261558	0.23002134	IRS2	1
BP	GO:0032042	mitochondrial DNA metabolic process	1/92	14/11512	0.106310113	0.286261558	0.23002134	PPARGC1A	1
BP	GO:0032274	gonadotropin secretion	1/92	14/11512	0.106310113	0.286261558	0.23002134	INHA	1
BP	GO:0032352	positive regulation of hormone metabolic process	1/92	14/11512	0.106310113	0.286261558	0.23002134	PPARGC1A	1
BP	GO:0034349	glial cell apoptotic process	1/92	14/11512	0.106310113	0.286261558	0.23002134	AKAP12	1
BP	GO:0034616	response to laminar fluid shear stress	1/92	14/11512	0.106310113	0.286261558	0.23002134	ETS1	1
BP	GO:0035864	response to potassium ion	1/92	14/11512	0.106310113	0.286261558	0.23002134	PPARGC1A	1
BP	GO:0044794	positive regulation by host of viral process	1/92	14/11512	0.106310113	0.286261558	0.23002134	ANXA2	1
BP	GO:0045721	negative regulation of gluconeogenesis	1/92	14/11512	0.106310113	0.286261558	0.23002134	GCK	1
BP	GO:0070989	oxidative demethylation	1/92	14/11512	0.106310113	0.286261558	0.23002134	JMJD6	1
BP	GO:0072216	positive regulation of metanephros development	1/92	14/11512	0.106310113	0.286261558	0.23002134	PDGFB	1
BP	GO:0090036	regulation of protein kinase C signaling	1/92	14/11512	0.106310113	0.286261558	0.23002134	AKAP12	1
BP	GO:0098581	detection of external biotic stimulus	1/92	14/11512	0.106310113	0.286261558	0.23002134	SCARB1	1
BP	GO:0098840	protein transport along microtubule	1/92	14/11512	0.106310113	0.286261558	0.23002134	KIF5A	1
BP	GO:0099118	microtubule-based protein transport	1/92	14/11512	0.106310113	0.286261558	0.23002134	KIF5A	1
BP	GO:1900119	positive regulation of execution phase of apoptosis	1/92	14/11512	0.106310113	0.286261558	0.23002134	IL6	1
BP	GO:1902001	fatty acid transmembrane transport	1/92	14/11512	0.106310113	0.286261558	0.23002134	IRS2	1
BP	GO:1902165	regulation of intrinsic apoptotic signaling pathway in response to DNA damage by p53 class mediator	1/92	14/11512	0.106310113	0.286261558	0.23002134	BCL2	1
BP	GO:1902166	negative regulation of intrinsic apoptotic signaling pathway in response to DNA damage by p53 class mediator	1/92	14/11512	0.106310113	0.286261558	0.23002134	BCL2	1
BP	GO:1902547	regulation of cellular response to vascular endothelial growth factor stimulus	1/92	14/11512	0.106310113	0.286261558	0.23002134	DCN	1
BP	GO:1904996	positive regulation of leukocyte adhesion to vascular endothelial cell	1/92	14/11512	0.106310113	0.286261558	0.23002134	ETS1	1
BP	GO:2001014	regulation of skeletal muscle cell differentiation	1/92	14/11512	0.106310113	0.286261558	0.23002134	GPC1	1
BP	GO:0072331	signal transduction by p53 class mediator	4/92	226/11512	0.106987112	0.287788741	0.231248486	BCL2/FOXO3/CDKN1B/CDKN1A	4
BP	GO:0032642	regulation of chemokine production	2/92	70/11512	0.107718466	0.288866306	0.232114348	IL6/ADORA2B	2
BP	GO:0071158	positive regulation of cell cycle arrest	2/92	70/11512	0.107718466	0.288866306	0.232114348	CDKN1B/CDKN1A	2
BP	GO:1905954	positive regulation of lipid localization	2/92	70/11512	0.107718466	0.288866306	0.232114348	ANXA2/SCARB1	2
BP	GO:0021700	developmental maturation	4/92	227/11512	0.108274631	0.290060874	0.233074226	BCL2/DDIT3/FOXO3/CDKN1A	4
BP	GO:0007548	sex differentiation	4/92	228/11512	0.10956922	0.290868389	0.233723093	BCL2/INHA/FOXO3/CITED2	4
BP	GO:0060401	cytosolic calcium ion transport	3/92	145/11512	0.109847875	0.290868389	0.233723093	BCL2/DDIT3/ERO1A	3
BP	GO:0031349	positive regulation of defense response	6/92	411/11512	0.110692449	0.290868389	0.233723093	IL6/ETS1/MAP3K1/TGM2/ADORA2B/SERPINE1	6
BP	GO:0002285	lymphocyte activation involved in immune response	3/92	146/11512	0.111535593	0.290868389	0.233723093	IL6/RORA/ATP7A	3
BP	GO:0001776	leukocyte homeostasis	2/92	72/11512	0.112872226	0.290868389	0.233723093	BCL2/IL6	2
BP	GO:0045682	regulation of epidermis development	2/92	72/11512	0.112872226	0.290868389	0.233723093	KLF7/SULT2B1	2
BP	GO:0097006	regulation of plasma lipoprotein particle levels	2/92	72/11512	0.112872226	0.290868389	0.233723093	ANXA2/SCARB1	2
BP	GO:1903725	regulation of phospholipid metabolic process	2/92	72/11512	0.112872226	0.290868389	0.233723093	PDGFB/SCARB1	2
BP	GO:0051098	regulation of binding	5/92	320/11512	0.112969817	0.290868389	0.233723093	PLAUR/BCL2/DDIT3/PDGFB/ANXA2	5
BP	GO:0001780	neutrophil homeostasis	1/92	15/11512	0.113460876	0.290868389	0.233723093	IL6	1
BP	GO:0001977	renal system process involved in regulation of blood volume	1/92	15/11512	0.113460876	0.290868389	0.233723093	PDGFB	1
BP	GO:0006086	acetyl-CoA biosynthetic process from pyruvate	1/92	15/11512	0.113460876	0.290868389	0.233723093	PDK1	1
BP	GO:0006516	glycoprotein catabolic process	1/92	15/11512	0.113460876	0.290868389	0.233723093	GPC1	1
BP	GO:0006978	DNA damage response, signal transduction by p53 class mediator resulting in transcription of p21 class mediator	1/92	15/11512	0.113460876	0.290868389	0.233723093	CDKN1A	1
BP	GO:0008090	retrograde axonal transport	1/92	15/11512	0.113460876	0.290868389	0.233723093	KIF5A	1
BP	GO:0010042	response to manganese ion	1/92	15/11512	0.113460876	0.290868389	0.233723093	ATP7A	1
BP	GO:0010566	regulation of ketone biosynthetic process	1/92	15/11512	0.113460876	0.290868389	0.233723093	PPARGC1A	1
BP	GO:0010878	cholesterol storage	1/92	15/11512	0.113460876	0.290868389	0.233723093	SCARB1	1
BP	GO:0010884	positive regulation of lipid storage	1/92	15/11512	0.113460876	0.290868389	0.233723093	SCARB1	1
BP	GO:0032354	response to follicle-stimulating hormone	1/92	15/11512	0.113460876	0.290868389	0.233723093	PPARGC1A	1
BP	GO:0032366	intracellular sterol transport	1/92	15/11512	0.113460876	0.290868389	0.233723093	ANXA2	1
BP	GO:0032367	intracellular cholesterol transport	1/92	15/11512	0.113460876	0.290868389	0.233723093	ANXA2	1
BP	GO:0032740	positive regulation of interleukin-17 production	1/92	15/11512	0.113460876	0.290868389	0.233723093	IL6	1
BP	GO:0033008	positive regulation of mast cell activation involved in immune response	1/92	15/11512	0.113460876	0.290868389	0.233723093	ADORA2B	1
BP	GO:0033033	negative regulation of myeloid cell apoptotic process	1/92	15/11512	0.113460876	0.290868389	0.233723093	BCL2	1
BP	GO:0034755	iron ion transmembrane transport	1/92	15/11512	0.113460876	0.290868389	0.233723093	ATP7A	1
BP	GO:0034975	protein folding in endoplasmic reticulum	1/92	15/11512	0.113460876	0.290868389	0.233723093	ERO1A	1
BP	GO:0036035	osteoclast development	1/92	15/11512	0.113460876	0.290868389	0.233723093	ANXA2	1
BP	GO:0042753	positive regulation of circadian rhythm	1/92	15/11512	0.113460876	0.290868389	0.233723093	RORA	1
BP	GO:0042772	DNA damage response, signal transduction resulting in transcription	1/92	15/11512	0.113460876	0.290868389	0.233723093	CDKN1A	1
BP	GO:0042921	glucocorticoid receptor signaling pathway	1/92	15/11512	0.113460876	0.290868389	0.233723093	NR3C1	1
BP	GO:0043306	positive regulation of mast cell degranulation	1/92	15/11512	0.113460876	0.290868389	0.233723093	ADORA2B	1
BP	GO:0043691	reverse cholesterol transport	1/92	15/11512	0.113460876	0.290868389	0.233723093	SCARB1	1
BP	GO:0044406	adhesion of symbiont to host	1/92	15/11512	0.113460876	0.290868389	0.233723093	SCARB1	1
BP	GO:0045073	regulation of chemokine biosynthetic process	1/92	15/11512	0.113460876	0.290868389	0.233723093	IL6	1
BP	GO:0051818	disruption of cells of other organism involved in symbiotic interaction	1/92	15/11512	0.113460876	0.290868389	0.233723093	GAPDH	1
BP	GO:0051883	killing of cells in other organism involved in symbiotic interaction	1/92	15/11512	0.113460876	0.290868389	0.233723093	GAPDH	1
BP	GO:0060252	positive regulation of glial cell proliferation	1/92	15/11512	0.113460876	0.290868389	0.233723093	IL6	1
BP	GO:0060850	regulation of transcription involved in cell fate commitment	1/92	15/11512	0.113460876	0.290868389	0.233723093	RORA	1
BP	GO:0060972	left/right pattern formation	1/92	15/11512	0.113460876	0.290868389	0.233723093	CITED2	1
BP	GO:0071071	regulation of phospholipid biosynthetic process	1/92	15/11512	0.113460876	0.290868389	0.233723093	PDGFB	1
BP	GO:0072109	glomerular mesangium development	1/92	15/11512	0.113460876	0.290868389	0.233723093	PDGFB	1
BP	GO:0072224	metanephric glomerulus development	1/92	15/11512	0.113460876	0.290868389	0.233723093	PDGFB	1
BP	GO:1903209	positive regulation of oxidative stress-induced cell death	1/92	15/11512	0.113460876	0.290868389	0.233723093	FOXO3	1
BP	GO:0051251	positive regulation of lymphocyte activation	4/92	232/11512	0.114817489	0.293800536	0.236079178	BCL2/IL6/IRS2/CDKN1A	4
BP	GO:0010565	regulation of cellular ketone metabolic process	3/92	148/11512	0.11494105	0.293800536	0.236079178	PPARGC1A/IRS2/PDK1	3
BP	GO:0048639	positive regulation of developmental growth	3/92	148/11512	0.11494105	0.293800536	0.236079178	BCL2/PIM1/NEDD4L	3
BP	GO:0043502	regulation of muscle adaptation	2/92	73/11512	0.115472993	0.294585434	0.23670987	PPARGC1A/FOXO3	2
BP	GO:0051781	positive regulation of cell division	2/92	73/11512	0.115472993	0.294585434	0.23670987	PDGFB/PGF	2
BP	GO:0060537	muscle tissue development	5/92	323/11512	0.11628755	0.296148917	0.237966185	BCL2/PPARGC1A/PIM1/GPC1/DCN	5
BP	GO:0030099	myeloid cell differentiation	5/92	324/11512	0.117403857	0.296148917	0.237966185	INHA/FOXO3/ETS1/JMJD6/ANXA2	5
BP	GO:1902532	negative regulation of intracellular signal transduction	6/92	418/11512	0.117415702	0.296148917	0.237966185	PLAUR/BCL2/DDIT3/RORA/FBP1/ENO1	6
BP	GO:0006909	phagocytosis	4/92	234/11512	0.117483017	0.296148917	0.237966185	JMJD6/SRPX/TGM2/SCARB1	4
BP	GO:0046651	lymphocyte proliferation	4/92	234/11512	0.117483017	0.296148917	0.237966185	BCL2/IL6/IRS2/CDKN1A	4
BP	GO:0006890	retrograde vesicle-mediated transport, Golgi to ER	2/92	74/11512	0.118089134	0.296148917	0.237966185	KDELR3/KIF5A	2
BP	GO:0008625	extrinsic apoptotic signaling pathway via death domain receptors	2/92	74/11512	0.118089134	0.296148917	0.237966185	BCL2/SERPINE1	2
BP	GO:0048771	tissue remodeling	3/92	150/11512	0.118385849	0.296148917	0.237966185	IL6/ATP7A/TGM2	3
BP	GO:0050796	regulation of insulin secretion	3/92	150/11512	0.118385849	0.296148917	0.237966185	KLF7/IRS2/GCK	3
BP	GO:0046883	regulation of hormone secretion	4/92	235/11512	0.11882599	0.296148917	0.237966185	KLF7/INHA/IRS2/GCK	4
BP	GO:0032943	mononuclear cell proliferation	4/92	236/11512	0.120175713	0.296148917	0.237966185	BCL2/IL6/IRS2/CDKN1A	4
BP	GO:0002830	positive regulation of type 2 immune response	1/92	16/11512	0.120555039	0.296148917	0.237966185	IL6	1
BP	GO:0006071	glycerol metabolic process	1/92	16/11512	0.120555039	0.296148917	0.237966185	PCK1	1
BP	GO:0006883	cellular sodium ion homeostasis	1/92	16/11512	0.120555039	0.296148917	0.237966185	NEDD4L	1
BP	GO:0009312	oligosaccharide biosynthetic process	1/92	16/11512	0.120555039	0.296148917	0.237966185	FBP1	1
BP	GO:0010592	positive regulation of lamellipodium assembly	1/92	16/11512	0.120555039	0.296148917	0.237966185	ATP7A	1
BP	GO:0010893	positive regulation of steroid biosynthetic process	1/92	16/11512	0.120555039	0.296148917	0.237966185	PPARGC1A	1
BP	GO:0031000	response to caffeine	1/92	16/11512	0.120555039	0.296148917	0.237966185	PPARGC1A	1
BP	GO:0031958	corticosteroid receptor signaling pathway	1/92	16/11512	0.120555039	0.296148917	0.237966185	NR3C1	1
BP	GO:0034116	positive regulation of heterotypic cell-cell adhesion	1/92	16/11512	0.120555039	0.296148917	0.237966185	GCNT2	1
BP	GO:0036037	CD8-positive, alpha-beta T cell activation	1/92	16/11512	0.120555039	0.296148917	0.237966185	BCL2	1
BP	GO:0036270	response to diuretic	1/92	16/11512	0.120555039	0.296148917	0.237966185	PPARGC1A	1
BP	GO:0042033	chemokine biosynthetic process	1/92	16/11512	0.120555039	0.296148917	0.237966185	IL6	1
BP	GO:0042448	progesterone metabolic process	1/92	16/11512	0.120555039	0.296148917	0.237966185	PPARGC1A	1
BP	GO:0042994	cytoplasmic sequestering of transcription factor	1/92	16/11512	0.120555039	0.296148917	0.237966185	MXI1	1
BP	GO:0050755	chemokine metabolic process	1/92	16/11512	0.120555039	0.296148917	0.237966185	IL6	1
BP	GO:0051709	regulation of killing of cells of other organism	1/92	16/11512	0.120555039	0.296148917	0.237966185	GAPDH	1
BP	GO:0051767	nitric-oxide synthase biosynthetic process	1/92	16/11512	0.120555039	0.296148917	0.237966185	AKAP12	1
BP	GO:0051769	regulation of nitric-oxide synthase biosynthetic process	1/92	16/11512	0.120555039	0.296148917	0.237966185	AKAP12	1
BP	GO:0061323	cell proliferation involved in heart morphogenesis	1/92	16/11512	0.120555039	0.296148917	0.237966185	PIM1	1
BP	GO:0090026	positive regulation of monocyte chemotaxis	1/92	16/11512	0.120555039	0.296148917	0.237966185	SERPINE1	1
BP	GO:0097067	cellular response to thyroid hormone stimulus	1/92	16/11512	0.120555039	0.296148917	0.237966185	PPARGC1A	1
BP	GO:1903861	positive regulation of dendrite extension	1/92	16/11512	0.120555039	0.296148917	0.237966185	NEDD4L	1
BP	GO:1904469	positive regulation of tumor necrosis factor secretion	1/92	16/11512	0.120555039	0.296148917	0.237966185	AKAP12	1
BP	GO:2000136	regulation of cell proliferation involved in heart morphogenesis	1/92	16/11512	0.120555039	0.296148917	0.237966185	PIM1	1
BP	GO:2000353	positive regulation of endothelial cell apoptotic process	1/92	16/11512	0.120555039	0.296148917	0.237966185	FOXO3	1
BP	GO:0006641	triglyceride metabolic process	2/92	75/11512	0.120720246	0.296148917	0.237966185	PCK1/SCARB1	2
BP	GO:0032755	positive regulation of interleukin-6 production	2/92	75/11512	0.120720246	0.296148917	0.237966185	IL6/ADORA2B	2
BP	GO:0045639	positive regulation of myeloid cell differentiation	2/92	75/11512	0.120720246	0.296148917	0.237966185	FOXO3/ETS1	2
BP	GO:0050886	endocrine process	2/92	75/11512	0.120720246	0.296148917	0.237966185	INHA/EDN2	2
BP	GO:0060993	kidney morphogenesis	2/92	75/11512	0.120720246	0.296148917	0.237966185	BCL2/PGF	2
BP	GO:0052548	regulation of endopeptidase activity	5/92	329/11512	0.123062454	0.301510011	0.242274015	PLAUR/GAPDH/EFNA3/SERPINE1/F3	5
BP	GO:0032602	chemokine production	2/92	76/11512	0.123365928	0.301510011	0.242274015	IL6/ADORA2B	2
BP	GO:0043648	dicarboxylic acid metabolic process	2/92	76/11512	0.123365928	0.301510011	0.242274015	PCK1/GRHPR	2
BP	GO:0072080	nephron tubule development	2/92	76/11512	0.123365928	0.301510011	0.242274015	BCL2/PGF	2
BP	GO:0030324	lung development	3/92	153/11512	0.123625002	0.301861608	0.242556536	ATP7A/JMJD6/EDN2	3
BP	GO:0061564	axon development	6/92	426/11512	0.125347888	0.303627414	0.243975423	BCL2/KLF7/KIF5A/GPC1/IRS2/EFNA3	6
BP	GO:0071900	regulation of protein serine/threonine kinase activity	6/92	426/11512	0.125347888	0.303627414	0.243975423	CCNG2/MAP3K1/PDGFB/CDKN1B/CDKN1A/ADORA2B	6
BP	GO:0035265	organ growth	3/92	154/11512	0.125390159	0.303627414	0.243975423	BCL2/PIM1/ANXA2	3
BP	GO:0015918	sterol transport	2/92	77/11512	0.126025788	0.303627414	0.243975423	ANXA2/SCARB1	2
BP	GO:0034762	regulation of transmembrane transport	6/92	427/11512	0.126357767	0.303627414	0.243975423	BCL2/PPARGC1A/ATP7A/NEDD4L/IRS2/KLHL24	6
BP	GO:0003094	glomerular filtration	1/92	17/11512	0.127593047	0.303627414	0.243975423	PDGFB	1
BP	GO:0005980	glycogen catabolic process	1/92	17/11512	0.127593047	0.303627414	0.243975423	PHKG1	1
BP	GO:0010544	negative regulation of platelet activation	1/92	17/11512	0.127593047	0.303627414	0.243975423	PDGFB	1
BP	GO:0019682	glyceraldehyde-3-phosphate metabolic process	1/92	17/11512	0.127593047	0.303627414	0.243975423	ALDOB	1
BP	GO:0032026	response to magnesium ion	1/92	17/11512	0.127593047	0.303627414	0.243975423	FBP1	1
BP	GO:0034375	high-density lipoprotein particle remodeling	1/92	17/11512	0.127593047	0.303627414	0.243975423	SCARB1	1
BP	GO:0038111	interleukin-7-mediated signaling pathway	1/92	17/11512	0.127593047	0.303627414	0.243975423	IRS2	1
BP	GO:0042430	indole-containing compound metabolic process	1/92	17/11512	0.127593047	0.303627414	0.243975423	ATP7A	1
BP	GO:0044320	cellular response to leptin stimulus	1/92	17/11512	0.127593047	0.303627414	0.243975423	GCK	1
BP	GO:0046068	cGMP metabolic process	1/92	17/11512	0.127593047	0.303627414	0.243975423	RORA	1
BP	GO:0071371	cellular response to gonadotropin stimulus	1/92	17/11512	0.127593047	0.303627414	0.243975423	PPARGC1A	1
BP	GO:0071425	hematopoietic stem cell proliferation	1/92	17/11512	0.127593047	0.303627414	0.243975423	PIM1	1
BP	GO:0071467	cellular response to pH	1/92	17/11512	0.127593047	0.303627414	0.243975423	PCK1	1
BP	GO:0097150	neuronal stem cell population maintenance	1/92	17/11512	0.127593047	0.303627414	0.243975423	FOXO3	1
BP	GO:1900409	positive regulation of cellular response to oxidative stress	1/92	17/11512	0.127593047	0.303627414	0.243975423	FOXO3	1
BP	GO:1901017	negative regulation of potassium ion transmembrane transporter activity	1/92	17/11512	0.127593047	0.303627414	0.243975423	NEDD4L	1
BP	GO:1902473	regulation of protein localization to synapse	1/92	17/11512	0.127593047	0.303627414	0.243975423	GPC4	1
BP	GO:1902993	positive regulation of amyloid precursor protein catabolic process	1/92	17/11512	0.127593047	0.303627414	0.243975423	EFNA3	1
BP	GO:1903859	regulation of dendrite extension	1/92	17/11512	0.127593047	0.303627414	0.243975423	NEDD4L	1
BP	GO:1905939	regulation of gonad development	1/92	17/11512	0.127593047	0.303627414	0.243975423	CITED2	1
BP	GO:2000678	negative regulation of transcription regulatory region DNA binding	1/92	17/11512	0.127593047	0.303627414	0.243975423	DDIT3	1
BP	GO:2000811	negative regulation of anoikis	1/92	17/11512	0.127593047	0.303627414	0.243975423	BCL2	1
BP	GO:2001267	regulation of cysteine-type endopeptidase activity involved in apoptotic signaling pathway	1/92	17/11512	0.127593047	0.303627414	0.243975423	PLAUR	1
BP	GO:0009895	negative regulation of catabolic process	4/92	242/11512	0.128413477	0.305151603	0.245200163	BCL2/PPARGC1A/FBP1/ANXA2	4
BP	GO:0001656	metanephros development	2/92	78/11512	0.128699436	0.305151603	0.245200163	BCL2/PDGFB	2
BP	GO:0015908	fatty acid transport	2/92	78/11512	0.128699436	0.305151603	0.245200163	PLIN2/IRS2	2
BP	GO:0061326	renal tubule development	2/92	78/11512	0.128699436	0.305151603	0.245200163	BCL2/PGF	2
BP	GO:0003018	vascular process in circulatory system	3/92	156/11512	0.128948004	0.305464531	0.245451612	AKAP12/EDN2/ADORA2B	3
BP	GO:0001501	skeletal system development	6/92	430/11512	0.129411576	0.306285753	0.246111493	INHA/HOXB9/ATP7A/TGFBI/ANXA2/NCAN	6
BP	GO:0030323	respiratory tube development	3/92	157/11512	0.130740484	0.308872919	0.248190373	ATP7A/JMJD6/EDN2	3
BP	GO:0046890	regulation of lipid biosynthetic process	3/92	157/11512	0.130740484	0.308872919	0.248190373	PPARGC1A/PDGFB/SCARB1	3
BP	GO:0048259	regulation of receptor-mediated endocytosis	2/92	79/11512	0.131386488	0.309287181	0.248523247	ANXA2/SERPINE1	2
BP	GO:0048814	regulation of dendrite morphogenesis	2/92	79/11512	0.131386488	0.309287181	0.248523247	NEDD4L/SDC2	2
BP	GO:0001659	temperature homeostasis	3/92	158/11512	0.132541861	0.309287181	0.248523247	DDIT3/PPARGC1A/EDN2	3
BP	GO:1905475	regulation of protein localization to membrane	3/92	158/11512	0.132541861	0.309287181	0.248523247	BCL2/GPC4/GPC1	3
BP	GO:0007215	glutamate receptor signaling pathway	2/92	80/11512	0.134086566	0.309287181	0.248523247	PPARGC1A/KLHL24	2
BP	GO:0042446	hormone biosynthetic process	2/92	80/11512	0.134086566	0.309287181	0.248523247	PPARGC1A/SCARB1	2
BP	GO:0043473	pigmentation	2/92	80/11512	0.134086566	0.309287181	0.248523247	BCL2/ATP7A	2
BP	GO:0002320	lymphoid progenitor cell differentiation	1/92	18/11512	0.134575338	0.309287181	0.248523247	BCL2	1
BP	GO:0002544	chronic inflammatory response	1/92	18/11512	0.134575338	0.309287181	0.248523247	ADORA2B	1
BP	GO:0009251	glucan catabolic process	1/92	18/11512	0.134575338	0.309287181	0.248523247	PHKG1	1
BP	GO:0009595	detection of biotic stimulus	1/92	18/11512	0.134575338	0.309287181	0.248523247	SCARB1	1
BP	GO:0010155	regulation of proton transport	1/92	18/11512	0.134575338	0.309287181	0.248523247	ATP7A	1
BP	GO:0010888	negative regulation of lipid storage	1/92	18/11512	0.134575338	0.309287181	0.248523247	IL6	1
BP	GO:0014821	phasic smooth muscle contraction	1/92	18/11512	0.134575338	0.309287181	0.248523247	EDN2	1
BP	GO:0014850	response to muscle activity	1/92	18/11512	0.134575338	0.309287181	0.248523247	PPARGC1A	1
BP	GO:0032288	myelin assembly	1/92	18/11512	0.134575338	0.309287181	0.248523247	GPC1	1
BP	GO:0032332	positive regulation of chondrocyte differentiation	1/92	18/11512	0.134575338	0.309287181	0.248523247	ANXA2	1
BP	GO:0032891	negative regulation of organic acid transport	1/92	18/11512	0.134575338	0.309287181	0.248523247	IRS2	1
BP	GO:0034104	negative regulation of tissue remodeling	1/92	18/11512	0.134575338	0.309287181	0.248523247	IL6	1
BP	GO:0035357	peroxisome proliferator activated receptor signaling pathway	1/92	18/11512	0.134575338	0.309287181	0.248523247	CITED2	1
BP	GO:0040036	regulation of fibroblast growth factor receptor signaling pathway	1/92	18/11512	0.134575338	0.309287181	0.248523247	GPC1	1
BP	GO:0042789	mRNA transcription by RNA polymerase II	1/92	18/11512	0.134575338	0.309287181	0.248523247	DDIT3	1
BP	GO:0045649	regulation of macrophage differentiation	1/92	18/11512	0.134575338	0.309287181	0.248523247	INHA	1
BP	GO:0048753	pigment granule organization	1/92	18/11512	0.134575338	0.309287181	0.248523247	BCL2	1
BP	GO:0051023	regulation of immunoglobulin secretion	1/92	18/11512	0.134575338	0.309287181	0.248523247	IL6	1
BP	GO:0070102	interleukin-6-mediated signaling pathway	1/92	18/11512	0.134575338	0.309287181	0.248523247	IL6	1
BP	GO:0071294	cellular response to zinc ion	1/92	18/11512	0.134575338	0.309287181	0.248523247	MT2A	1
BP	GO:0090280	positive regulation of calcium ion import	1/92	18/11512	0.134575338	0.309287181	0.248523247	PDGFB	1
BP	GO:0097205	renal filtration	1/92	18/11512	0.134575338	0.309287181	0.248523247	PDGFB	1
BP	GO:1902884	positive regulation of response to oxidative stress	1/92	18/11512	0.134575338	0.309287181	0.248523247	FOXO3	1
BP	GO:1904994	regulation of leukocyte adhesion to vascular endothelial cell	1/92	18/11512	0.134575338	0.309287181	0.248523247	ETS1	1
BP	GO:0044773	mitotic DNA damage checkpoint	2/92	81/11512	0.136799296	0.313847773	0.252187845	CDKN1B/CDKN1A	2
BP	GO:0048013	ephrin receptor signaling pathway	2/92	81/11512	0.136799296	0.313847773	0.252187845	SDC2/EFNA3	2
BP	GO:0008217	regulation of blood pressure	3/92	161/11512	0.137998333	0.314716601	0.252885979	BRS3/PDGFB/EDN2	3
BP	GO:0010631	epithelial cell migration	4/92	249/11512	0.138317196	0.314716601	0.252885979	ETS1/PDGFB/DCN/SCARB1	4
BP	GO:0003073	regulation of systemic arterial blood pressure	2/92	82/11512	0.139524311	0.314716601	0.252885979	PDGFB/EDN2	2
BP	GO:1904659	glucose transmembrane transport	2/92	82/11512	0.139524311	0.314716601	0.252885979	IRS2/SLC2A3	2
BP	GO:0030178	negative regulation of Wnt signaling pathway	3/92	162/11512	0.139834253	0.314716601	0.252885979	DDIT3/IGFBP1/FOXO3	3
BP	GO:0061138	morphogenesis of a branching epithelium	3/92	162/11512	0.139834253	0.314716601	0.252885979	BCL2/TGM2/PGF	3
BP	GO:1901615	organic hydroxy compound metabolic process	6/92	440/11512	0.139848823	0.314716601	0.252885979	BCL2/GALK1/PCK1/ATP7A/SULT2B1/SCARB1	6
BP	GO:0090132	epithelium migration	4/92	251/11512	0.141202808	0.314716601	0.252885979	ETS1/PDGFB/DCN/SCARB1	4
BP	GO:0002726	positive regulation of T cell cytokine production	1/92	19/11512	0.14150235	0.314716601	0.252885979	IL6	1
BP	GO:0006085	acetyl-CoA biosynthetic process	1/92	19/11512	0.14150235	0.314716601	0.252885979	PDK1	1
BP	GO:0006925	inflammatory cell apoptotic process	1/92	19/11512	0.14150235	0.314716601	0.252885979	IL6	1
BP	GO:0010447	response to acidic pH	1/92	19/11512	0.14150235	0.314716601	0.252885979	PCK1	1
BP	GO:0010738	regulation of protein kinase A signaling	1/92	19/11512	0.14150235	0.314716601	0.252885979	AKAP12	1
BP	GO:0021854	hypothalamus development	1/92	19/11512	0.14150235	0.314716601	0.252885979	ETS1	1
BP	GO:0030728	ovulation	1/92	19/11512	0.14150235	0.314716601	0.252885979	FOXO3	1
BP	GO:0031281	positive regulation of cyclase activity	1/92	19/11512	0.14150235	0.314716601	0.252885979	ADORA2B	1
BP	GO:0032682	negative regulation of chemokine production	1/92	19/11512	0.14150235	0.314716601	0.252885979	IL6	1
BP	GO:0033005	positive regulation of mast cell activation	1/92	19/11512	0.14150235	0.314716601	0.252885979	ADORA2B	1
BP	GO:0033688	regulation of osteoblast proliferation	1/92	19/11512	0.14150235	0.314716601	0.252885979	BCL2	1
BP	GO:0035588	G protein-coupled purinergic receptor signaling pathway	1/92	19/11512	0.14150235	0.314716601	0.252885979	ADORA2B	1
BP	GO:0035886	vascular smooth muscle cell differentiation	1/92	19/11512	0.14150235	0.314716601	0.252885979	PDGFB	1
BP	GO:0036315	cellular response to sterol	1/92	19/11512	0.14150235	0.314716601	0.252885979	RORA	1
BP	GO:0043496	regulation of protein homodimerization activity	1/92	19/11512	0.14150235	0.314716601	0.252885979	BCL2	1
BP	GO:0045662	negative regulation of myoblast differentiation	1/92	19/11512	0.14150235	0.314716601	0.252885979	DDIT3	1
BP	GO:0051000	positive regulation of nitric-oxide synthase activity	1/92	19/11512	0.14150235	0.314716601	0.252885979	SCARB1	1
BP	GO:0051349	positive regulation of lyase activity	1/92	19/11512	0.14150235	0.314716601	0.252885979	ADORA2B	1
BP	GO:0051560	mitochondrial calcium ion homeostasis	1/92	19/11512	0.14150235	0.314716601	0.252885979	TGM2	1
BP	GO:0055093	response to hyperoxia	1/92	19/11512	0.14150235	0.314716601	0.252885979	CDKN1A	1
BP	GO:0060575	intestinal epithelial cell differentiation	1/92	19/11512	0.14150235	0.314716601	0.252885979	CDKN1A	1
BP	GO:0060914	heart formation	1/92	19/11512	0.14150235	0.314716601	0.252885979	PIM1	1
BP	GO:0072111	cell proliferation involved in kidney development	1/92	19/11512	0.14150235	0.314716601	0.252885979	PDGFB	1
BP	GO:0099560	synaptic membrane adhesion	1/92	19/11512	0.14150235	0.314716601	0.252885979	GPC4	1
BP	GO:1901071	glucosamine-containing compound metabolic process	1/92	19/11512	0.14150235	0.314716601	0.252885979	CHST2	1
BP	GO:1902170	cellular response to reactive nitrogen species	1/92	19/11512	0.14150235	0.314716601	0.252885979	PPARGC1A	1
BP	GO:1902254	negative regulation of intrinsic apoptotic signaling pathway by p53 class mediator	1/92	19/11512	0.14150235	0.314716601	0.252885979	BCL2	1
BP	GO:1903055	positive regulation of extracellular matrix organization	1/92	19/11512	0.14150235	0.314716601	0.252885979	IL6	1
BP	GO:0008645	hexose transmembrane transport	2/92	83/11512	0.142261246	0.315600731	0.253596409	IRS2/SLC2A3	2
BP	GO:0043535	regulation of blood vessel endothelial cell migration	2/92	83/11512	0.142261246	0.315600731	0.253596409	ETS1/PDGFB	2
BP	GO:0090277	positive regulation of peptide hormone secretion	2/92	83/11512	0.142261246	0.315600731	0.253596409	IRS2/GCK	2
BP	GO:0002009	morphogenesis of an epithelium	6/92	444/11512	0.144132611	0.319481761	0.256714955	BCL2/GPC4/ATP7A/COL5A1/TGM2/PGF	6
BP	GO:0015749	monosaccharide transmembrane transport	2/92	84/11512	0.145009742	0.320072051	0.257189274	IRS2/SLC2A3	2
BP	GO:0042303	molting cycle	2/92	84/11512	0.145009742	0.320072051	0.257189274	BCL2/ATP7A	2
BP	GO:0042633	hair cycle	2/92	84/11512	0.145009742	0.320072051	0.257189274	BCL2/ATP7A	2
BP	GO:0051289	protein homotetramerization	2/92	84/11512	0.145009742	0.320072051	0.257189274	FBP1/PFKP	2
BP	GO:1903008	organelle disassembly	2/92	84/11512	0.145009742	0.320072051	0.257189274	PPARGC1A/BNIP3L	2
BP	GO:0045785	positive regulation of cell adhesion	5/92	349/11512	0.146934232	0.322125514	0.258839305	IL6/GCNT2/ETS1/CITED2/TGM2	5
BP	GO:0043401	steroid hormone mediated signaling pathway	3/92	166/11512	0.147260609	0.322125514	0.258839305	PPARGC1A/RORA/NR3C1	3
BP	GO:0043410	positive regulation of MAPK cascade	6/92	447/11512	0.147385421	0.322125514	0.258839305	IL6/GCNT2/AKAP12/MAP3K1/PDGFB/ADORA2B	6
BP	GO:0001657	ureteric bud development	2/92	85/11512	0.147769447	0.322125514	0.258839305	BCL2/PGF	2
BP	GO:0030004	cellular monovalent inorganic cation homeostasis	2/92	85/11512	0.147769447	0.322125514	0.258839305	BCL2/NEDD4L	2
BP	GO:0045069	regulation of viral genome replication	2/92	85/11512	0.147769447	0.322125514	0.258839305	BCL2/ISG20	2
BP	GO:0051090	regulation of DNA-binding transcription factor activity	5/92	350/11512	0.148177693	0.322125514	0.258839305	IL6/MXI1/DDIT3/PPARGC1A/PIM1	5
BP	GO:0052547	regulation of peptidase activity	5/92	350/11512	0.148177693	0.322125514	0.258839305	PLAUR/GAPDH/EFNA3/SERPINE1/F3	5
BP	GO:0001783	B cell apoptotic process	1/92	20/11512	0.148374514	0.322125514	0.258839305	IRS2	1
BP	GO:0002021	response to dietary excess	1/92	20/11512	0.148374514	0.322125514	0.258839305	PPARGC1A	1
BP	GO:0018126	protein hydroxylation	1/92	20/11512	0.148374514	0.322125514	0.258839305	JMJD6	1
BP	GO:0032799	low-density lipoprotein receptor particle metabolic process	1/92	20/11512	0.148374514	0.322125514	0.258839305	ANXA2	1
BP	GO:0042535	positive regulation of tumor necrosis factor biosynthetic process	1/92	20/11512	0.148374514	0.322125514	0.258839305	AKAP12	1
BP	GO:0043567	regulation of insulin-like growth factor receptor signaling pathway	1/92	20/11512	0.148374514	0.322125514	0.258839305	IGFBP1	1
BP	GO:0044247	cellular polysaccharide catabolic process	1/92	20/11512	0.148374514	0.322125514	0.258839305	PHKG1	1
BP	GO:0044321	response to leptin	1/92	20/11512	0.148374514	0.322125514	0.258839305	GCK	1
BP	GO:0045109	intermediate filament organization	1/92	20/11512	0.148374514	0.322125514	0.258839305	KLHL24	1
BP	GO:0071305	cellular response to vitamin D	1/92	20/11512	0.148374514	0.322125514	0.258839305	PIM1	1
BP	GO:1903205	regulation of hydrogen peroxide-induced cell death	1/92	20/11512	0.148374514	0.322125514	0.258839305	FOXO3	1
BP	GO:0070661	leukocyte proliferation	4/92	256/11512	0.148521993	0.322125514	0.258839305	BCL2/IL6/IRS2/CDKN1A	4
BP	GO:1904062	regulation of cation transmembrane transport	4/92	256/11512	0.148521993	0.322125514	0.258839305	PPARGC1A/ATP7A/NEDD4L/KLHL24	4
BP	GO:0044242	cellular lipid catabolic process	3/92	167/11512	0.149137342	0.323192585	0.259696734	PCK1/IRS2/SCARB1	3
BP	GO:0090130	tissue migration	4/92	257/11512	0.150003488	0.324621258	0.260844723	ETS1/PDGFB/DCN/SCARB1	4
BP	GO:0019395	fatty acid oxidation	2/92	86/11512	0.150540011	0.324621258	0.260844723	PPARGC1A/IRS2	2
BP	GO:0034219	carbohydrate transmembrane transport	2/92	86/11512	0.150540011	0.324621258	0.260844723	IRS2/SLC2A3	2
BP	GO:0072163	mesonephric epithelium development	2/92	86/11512	0.150540011	0.324621258	0.260844723	BCL2/PGF	2
BP	GO:0072164	mesonephric tubule development	2/92	86/11512	0.150540011	0.324621258	0.260844723	BCL2/PGF	2
BP	GO:2001237	negative regulation of extrinsic apoptotic signaling pathway	2/92	86/11512	0.150540011	0.324621258	0.260844723	BCL2/SERPINE1	2
BP	GO:0051249	regulation of lymphocyte activation	5/92	353/11512	0.151935403	0.327360819	0.263046058	BCL2/IL6/INHA/IRS2/CDKN1A	5
BP	GO:0000002	mitochondrial genome maintenance	1/92	21/11512	0.155192261	0.328435964	0.263909975	PPARGC1A	1
BP	GO:0001919	regulation of receptor recycling	1/92	21/11512	0.155192261	0.328435964	0.263909975	ANXA2	1
BP	GO:0006582	melanin metabolic process	1/92	21/11512	0.155192261	0.328435964	0.263909975	BCL2	1
BP	GO:0007530	sex determination	1/92	21/11512	0.155192261	0.328435964	0.263909975	CITED2	1
BP	GO:0031579	membrane raft organization	1/92	21/11512	0.155192261	0.328435964	0.263909975	ANXA2	1
BP	GO:0031954	positive regulation of protein autophosphorylation	1/92	21/11512	0.155192261	0.328435964	0.263909975	PDGFB	1
BP	GO:0032369	negative regulation of lipid transport	1/92	21/11512	0.155192261	0.328435964	0.263909975	IRS2	1
BP	GO:0033687	osteoblast proliferation	1/92	21/11512	0.155192261	0.328435964	0.263909975	BCL2	1
BP	GO:0035743	CD4-positive, alpha-beta T cell cytokine production	1/92	21/11512	0.155192261	0.328435964	0.263909975	IL6	1
BP	GO:0045606	positive regulation of epidermal cell differentiation	1/92	21/11512	0.155192261	0.328435964	0.263909975	SULT2B1	1
BP	GO:0045932	negative regulation of muscle contraction	1/92	21/11512	0.155192261	0.328435964	0.263909975	ADORA2B	1
BP	GO:0048143	astrocyte activation	1/92	21/11512	0.155192261	0.328435964	0.263909975	IL6	1
BP	GO:0048305	immunoglobulin secretion	1/92	21/11512	0.155192261	0.328435964	0.263909975	IL6	1
BP	GO:0050996	positive regulation of lipid catabolic process	1/92	21/11512	0.155192261	0.328435964	0.263909975	IRS2	1
BP	GO:0051220	cytoplasmic sequestering of protein	1/92	21/11512	0.155192261	0.328435964	0.263909975	MXI1	1
BP	GO:0060445	branching involved in salivary gland morphogenesis	1/92	21/11512	0.155192261	0.328435964	0.263909975	TGM2	1
BP	GO:0071218	cellular response to misfolded protein	1/92	21/11512	0.155192261	0.328435964	0.263909975	ANKZF1	1
BP	GO:1901380	negative regulation of potassium ion transmembrane transport	1/92	21/11512	0.155192261	0.328435964	0.263909975	NEDD4L	1
BP	GO:1903429	regulation of cell maturation	1/92	21/11512	0.155192261	0.328435964	0.263909975	BCL2	1
BP	GO:1903792	negative regulation of anion transport	1/92	21/11512	0.155192261	0.328435964	0.263909975	IRS2	1
BP	GO:1903959	regulation of anion transmembrane transport	1/92	21/11512	0.155192261	0.328435964	0.263909975	IRS2	1
BP	GO:1905606	regulation of presynapse assembly	1/92	21/11512	0.155192261	0.328435964	0.263909975	GPC4	1
BP	GO:0051222	positive regulation of protein transport	5/92	356/11512	0.155733565	0.328525577	0.263981982	IL6/AKAP12/IRS2/GAPDH/GCK	5
BP	GO:0000041	transition metal ion transport	2/92	88/11512	0.156112345	0.328525577	0.263981982	ATP7A/CP	2
BP	GO:0009062	fatty acid catabolic process	2/92	88/11512	0.156112345	0.328525577	0.263981982	PCK1/IRS2	2
BP	GO:0019730	antimicrobial humoral response	2/92	88/11512	0.156112345	0.328525577	0.263981982	ATP7A/GAPDH	2
BP	GO:0034440	lipid oxidation	2/92	88/11512	0.156112345	0.328525577	0.263981982	PPARGC1A/IRS2	2
BP	GO:0071887	leukocyte apoptotic process	2/92	88/11512	0.156112345	0.328525577	0.263981982	IL6/IRS2	2
BP	GO:1901216	positive regulation of neuron death	2/92	88/11512	0.156112345	0.328525577	0.263981982	DDIT3/FOXO3	2
BP	GO:0001823	mesonephros development	2/92	89/11512	0.15891344	0.332542917	0.267210058	BCL2/PGF	2
BP	GO:0009855	determination of bilateral symmetry	2/92	89/11512	0.15891344	0.332542917	0.267210058	DDIT3/CITED2	2
BP	GO:0018958	phenol-containing compound metabolic process	2/92	89/11512	0.15891344	0.332542917	0.267210058	BCL2/ATP7A	2
BP	GO:0044774	mitotic DNA integrity checkpoint	2/92	89/11512	0.15891344	0.332542917	0.267210058	CDKN1B/CDKN1A	2
BP	GO:0034765	regulation of ion transmembrane transport	5/92	359/11512	0.159571479	0.332542917	0.267210058	PPARGC1A/ATP7A/NEDD4L/IRS2/KLHL24	5
BP	GO:0001763	morphogenesis of a branching structure	3/92	173/11512	0.160558852	0.332542917	0.267210058	BCL2/TGM2/PGF	3
BP	GO:0048762	mesenchymal cell differentiation	3/92	173/11512	0.160558852	0.332542917	0.267210058	BCL2/IL6/GCNT2	3
BP	GO:0009799	specification of symmetry	2/92	90/11512	0.161724046	0.332542917	0.267210058	DDIT3/CITED2	2
BP	GO:0033138	positive regulation of peptidyl-serine phosphorylation	2/92	90/11512	0.161724046	0.332542917	0.267210058	BCL2/IL6	2
BP	GO:0043500	muscle adaptation	2/92	90/11512	0.161724046	0.332542917	0.267210058	PPARGC1A/FOXO3	2
BP	GO:0045185	maintenance of protein location	2/92	90/11512	0.161724046	0.332542917	0.267210058	MXI1/KDELR3	2
BP	GO:0000272	polysaccharide catabolic process	1/92	22/11512	0.161956016	0.332542917	0.267210058	PHKG1	1
BP	GO:0001516	prostaglandin biosynthetic process	1/92	22/11512	0.161956016	0.332542917	0.267210058	EDN2	1
BP	GO:0001556	oocyte maturation	1/92	22/11512	0.161956016	0.332542917	0.267210058	FOXO3	1
BP	GO:0009404	toxin metabolic process	1/92	22/11512	0.161956016	0.332542917	0.267210058	PAM	1
BP	GO:0010640	regulation of platelet-derived growth factor receptor signaling pathway	1/92	22/11512	0.161956016	0.332542917	0.267210058	F3	1
BP	GO:0010954	positive regulation of protein processing	1/92	22/11512	0.161956016	0.332542917	0.267210058	ENO1	1
BP	GO:0014829	vascular smooth muscle contraction	1/92	22/11512	0.161956016	0.332542917	0.267210058	EDN2	1
BP	GO:0019430	removal of superoxide radicals	1/92	22/11512	0.161956016	0.332542917	0.267210058	ATP7A	1
BP	GO:0032373	positive regulation of sterol transport	1/92	22/11512	0.161956016	0.332542917	0.267210058	ANXA2	1
BP	GO:0032376	positive regulation of cholesterol transport	1/92	22/11512	0.161956016	0.332542917	0.267210058	ANXA2	1
BP	GO:0045577	regulation of B cell differentiation	1/92	22/11512	0.161956016	0.332542917	0.267210058	INHA	1
BP	GO:0045821	positive regulation of glycolytic process	1/92	22/11512	0.161956016	0.332542917	0.267210058	GAPDHS	1
BP	GO:0045992	negative regulation of embryonic development	1/92	22/11512	0.161956016	0.332542917	0.267210058	COL5A1	1
BP	GO:0046457	prostanoid biosynthetic process	1/92	22/11512	0.161956016	0.332542917	0.267210058	EDN2	1
BP	GO:0051156	glucose 6-phosphate metabolic process	1/92	22/11512	0.161956016	0.332542917	0.267210058	GCK	1
BP	GO:0071677	positive regulation of mononuclear cell migration	1/92	22/11512	0.161956016	0.332542917	0.267210058	SERPINE1	1
BP	GO:0072215	regulation of metanephros development	1/92	22/11512	0.161956016	0.332542917	0.267210058	PDGFB	1
BP	GO:0099174	regulation of presynapse organization	1/92	22/11512	0.161956016	0.332542917	0.267210058	GPC4	1
BP	GO:1900120	regulation of receptor binding	1/92	22/11512	0.161956016	0.332542917	0.267210058	ANXA2	1
BP	GO:2000209	regulation of anoikis	1/92	22/11512	0.161956016	0.332542917	0.267210058	BCL2	1
BP	GO:0060541	respiratory system development	3/92	174/11512	0.162488312	0.33337461	0.267878353	ATP7A/JMJD6/EDN2	3
BP	GO:0070374	positive regulation of ERK1 and ERK2 cascade	3/92	175/11512	0.164424885	0.336275235	0.270209108	GCNT2/AKAP12/PDGFB	3
BP	GO:0008630	intrinsic apoptotic signaling pathway in response to DNA damage	2/92	91/11512	0.164543836	0.336275235	0.270209108	BCL2/CDKN1A	2
BP	GO:0009593	detection of chemical stimulus	2/92	91/11512	0.164543836	0.336275235	0.270209108	GCK/SCARB1	2
BP	GO:0032368	regulation of lipid transport	2/92	91/11512	0.164543836	0.336275235	0.270209108	ANXA2/IRS2	2
BP	GO:0051591	response to cAMP	2/92	91/11512	0.164543836	0.336275235	0.270209108	PCK1/PKLR	2
BP	GO:0030073	insulin secretion	3/92	176/11512	0.166368467	0.336736289	0.270579582	KLF7/IRS2/GCK	3
BP	GO:0051216	cartilage development	3/92	176/11512	0.166368467	0.336736289	0.270579582	ATP7A/TGFBI/ANXA2	3
BP	GO:0006639	acylglycerol metabolic process	2/92	92/11512	0.16737249	0.336736289	0.270579582	PCK1/SCARB1	2
BP	GO:0048640	negative regulation of developmental growth	2/92	92/11512	0.16737249	0.336736289	0.270579582	CDKN1B/CDKN1A	2
BP	GO:0071156	regulation of cell cycle arrest	2/92	92/11512	0.16737249	0.336736289	0.270579582	CDKN1B/CDKN1A	2
BP	GO:0072009	nephron epithelium development	2/92	92/11512	0.16737249	0.336736289	0.270579582	BCL2/PGF	2
BP	GO:2000278	regulation of DNA biosynthetic process	2/92	92/11512	0.16737249	0.336736289	0.270579582	PDGFB/CDKN1A	2
BP	GO:0003071	renal system process involved in regulation of systemic arterial blood pressure	1/92	23/11512	0.168666203	0.336736289	0.270579582	PDGFB	1
BP	GO:0006309	apoptotic DNA fragmentation	1/92	23/11512	0.168666203	0.336736289	0.270579582	IL6	1
BP	GO:0006515	protein quality control for misfolded or incompletely synthesized proteins	1/92	23/11512	0.168666203	0.336736289	0.270579582	ANKZF1	1
BP	GO:0010288	response to lead ion	1/92	23/11512	0.168666203	0.336736289	0.270579582	ATP7A	1
BP	GO:0030813	positive regulation of nucleotide catabolic process	1/92	23/11512	0.168666203	0.336736289	0.270579582	GAPDHS	1
BP	GO:0036003	positive regulation of transcription from RNA polymerase II promoter in response to stress	1/92	23/11512	0.168666203	0.336736289	0.270579582	DDIT3	1
BP	GO:0036474	cell death in response to hydrogen peroxide	1/92	23/11512	0.168666203	0.336736289	0.270579582	FOXO3	1
BP	GO:0043501	skeletal muscle adaptation	1/92	23/11512	0.168666203	0.336736289	0.270579582	PPARGC1A	1
BP	GO:0044319	wound healing, spreading of cells	1/92	23/11512	0.168666203	0.336736289	0.270579582	COL5A1	1
BP	GO:0048710	regulation of astrocyte differentiation	1/92	23/11512	0.168666203	0.336736289	0.270579582	IL6	1
BP	GO:0051085	chaperone cofactor-dependent protein refolding	1/92	23/11512	0.168666203	0.336736289	0.270579582	ERO1A	1
BP	GO:0051197	positive regulation of coenzyme metabolic process	1/92	23/11512	0.168666203	0.336736289	0.270579582	GAPDHS	1
BP	GO:0051788	response to misfolded protein	1/92	23/11512	0.168666203	0.336736289	0.270579582	ANKZF1	1
BP	GO:0071377	cellular response to glucagon stimulus	1/92	23/11512	0.168666203	0.336736289	0.270579582	PCK1	1
BP	GO:0071450	cellular response to oxygen radical	1/92	23/11512	0.168666203	0.336736289	0.270579582	ATP7A	1
BP	GO:0071451	cellular response to superoxide	1/92	23/11512	0.168666203	0.336736289	0.270579582	ATP7A	1
BP	GO:0072012	glomerulus vasculature development	1/92	23/11512	0.168666203	0.336736289	0.270579582	PDGFB	1
BP	GO:0072202	cell differentiation involved in metanephros development	1/92	23/11512	0.168666203	0.336736289	0.270579582	PDGFB	1
BP	GO:0090025	regulation of monocyte chemotaxis	1/92	23/11512	0.168666203	0.336736289	0.270579582	SERPINE1	1
BP	GO:0090505	epiboly involved in wound healing	1/92	23/11512	0.168666203	0.336736289	0.270579582	COL5A1	1
BP	GO:1903432	regulation of TORC1 signaling	1/92	23/11512	0.168666203	0.336736289	0.270579582	RRAGD	1
BP	GO:1904467	regulation of tumor necrosis factor secretion	1/92	23/11512	0.168666203	0.336736289	0.270579582	AKAP12	1
BP	GO:2001038	regulation of cellular response to drug	1/92	23/11512	0.168666203	0.336736289	0.270579582	FOXO3	1
BP	GO:0008015	blood circulation	6/92	466/11512	0.168753721	0.336736289	0.270579582	AKAP12/BRS3/NEDD4L/PDGFB/EDN2/ADORA2B	6
BP	GO:0006638	neutral lipid metabolic process	2/92	93/11512	0.170209691	0.338485403	0.271985057	PCK1/SCARB1	2
BP	GO:0006939	smooth muscle contraction	2/92	93/11512	0.170209691	0.338485403	0.271985057	EDN2/ADORA2B	2
BP	GO:0090100	positive regulation of transmembrane receptor protein serine/threonine kinase signaling pathway	2/92	93/11512	0.170209691	0.338485403	0.271985057	INHA/CITED2	2
BP	GO:0001894	tissue homeostasis	3/92	178/11512	0.170276245	0.338485403	0.271985057	BCL2/IL6/GCNT2	3
BP	GO:0090276	regulation of peptide hormone secretion	3/92	178/11512	0.170276245	0.338485403	0.271985057	KLF7/IRS2/GCK	3
BP	GO:0018209	peptidyl-serine modification	4/92	271/11512	0.171329535	0.340063167	0.273252846	BCL2/IL6/PDGFB/DCN	4
BP	GO:1901214	regulation of neuron death	4/92	271/11512	0.171329535	0.340063167	0.273252846	BCL2/DDIT3/PPARGC1A/FOXO3	4
BP	GO:0045637	regulation of myeloid cell differentiation	3/92	179/11512	0.172240232	0.341611966	0.274497362	INHA/FOXO3/ETS1	3
BP	GO:0001782	B cell homeostasis	1/92	24/11512	0.175323241	0.342285313	0.27503842	BCL2	1
BP	GO:0002053	positive regulation of mesenchymal cell proliferation	1/92	24/11512	0.175323241	0.342285313	0.27503842	IRS2	1
BP	GO:0002675	positive regulation of acute inflammatory response	1/92	24/11512	0.175323241	0.342285313	0.27503842	IL6	1
BP	GO:0006700	C21-steroid hormone biosynthetic process	1/92	24/11512	0.175323241	0.342285313	0.27503842	PPARGC1A	1
BP	GO:0009299	mRNA transcription	1/92	24/11512	0.175323241	0.342285313	0.27503842	DDIT3	1
BP	GO:0010460	positive regulation of heart rate	1/92	24/11512	0.175323241	0.342285313	0.27503842	EDN2	1
BP	GO:0030318	melanocyte differentiation	1/92	24/11512	0.175323241	0.342285313	0.27503842	BCL2	1
BP	GO:0034114	regulation of heterotypic cell-cell adhesion	1/92	24/11512	0.175323241	0.342285313	0.27503842	GCNT2	1
BP	GO:0036296	response to increased oxygen levels	1/92	24/11512	0.175323241	0.342285313	0.27503842	CDKN1A	1
BP	GO:0043302	positive regulation of leukocyte degranulation	1/92	24/11512	0.175323241	0.342285313	0.27503842	ADORA2B	1
BP	GO:0044788	modulation by host of viral process	1/92	24/11512	0.175323241	0.342285313	0.27503842	ANXA2	1
BP	GO:0045940	positive regulation of steroid metabolic process	1/92	24/11512	0.175323241	0.342285313	0.27503842	PPARGC1A	1
BP	GO:0051150	regulation of smooth muscle cell differentiation	1/92	24/11512	0.175323241	0.342285313	0.27503842	PDGFB	1
BP	GO:0060045	positive regulation of cardiac muscle cell proliferation	1/92	24/11512	0.175323241	0.342285313	0.27503842	PIM1	1
BP	GO:0070229	negative regulation of lymphocyte apoptotic process	1/92	24/11512	0.175323241	0.342285313	0.27503842	IRS2	1
BP	GO:0090504	epiboly	1/92	24/11512	0.175323241	0.342285313	0.27503842	COL5A1	1
BP	GO:0150077	regulation of neuroinflammatory response	1/92	24/11512	0.175323241	0.342285313	0.27503842	IL6	1
BP	GO:1900117	regulation of execution phase of apoptosis	1/92	24/11512	0.175323241	0.342285313	0.27503842	IL6	1
BP	GO:1902745	positive regulation of lamellipodium organization	1/92	24/11512	0.175323241	0.342285313	0.27503842	ATP7A	1
BP	GO:1903319	positive regulation of protein maturation	1/92	24/11512	0.175323241	0.342285313	0.27503842	ENO1	1
BP	GO:2000191	regulation of fatty acid transport	1/92	24/11512	0.175323241	0.342285313	0.27503842	IRS2	1
BP	GO:0002040	sprouting angiogenesis	2/92	95/11512	0.175908488	0.34317218	0.275751049	JMJD6/PGF	2
BP	GO:0006869	lipid transport	4/92	275/11512	0.177612352	0.344898821	0.277138466	PLIN2/ANXA2/IRS2/SCARB1	4
BP	GO:0002065	columnar/cuboidal epithelial cell differentiation	2/92	96/11512	0.178769472	0.344898821	0.277138466	CDKN1A/SERPINE1	2
BP	GO:0008202	steroid metabolic process	4/92	276/11512	0.179195457	0.344898821	0.277138466	PPARGC1A/RORA/SULT2B1/SCARB1	4
BP	GO:0050792	regulation of viral process	3/92	183/11512	0.180161089	0.344898821	0.277138466	BCL2/ANXA2/ISG20	3
BP	GO:0003013	circulatory system process	6/92	476/11512	0.180506592	0.344898821	0.277138466	AKAP12/BRS3/NEDD4L/PDGFB/EDN2/ADORA2B	6
BP	GO:0007292	female gamete generation	2/92	97/11512	0.181637779	0.344898821	0.277138466	BCL2/FOXO3	2
BP	GO:0032963	collagen metabolic process	2/92	97/11512	0.181637779	0.344898821	0.277138466	IL6/COL5A1	2
BP	GO:0098754	detoxification	2/92	97/11512	0.181637779	0.344898821	0.277138466	MT2A/ATP7A	2
BP	GO:1903409	reactive oxygen species biosynthetic process	2/92	97/11512	0.181637779	0.344898821	0.277138466	RORA/FOXO3	2
BP	GO:0000303	response to superoxide	1/92	25/11512	0.181927546	0.344898821	0.277138466	ATP7A	1
BP	GO:0002026	regulation of the force of heart contraction	1/92	25/11512	0.181927546	0.344898821	0.277138466	EDN2	1
BP	GO:0002251	organ or tissue specific immune response	1/92	25/11512	0.181927546	0.344898821	0.277138466	IL6	1
BP	GO:0006706	steroid catabolic process	1/92	25/11512	0.181927546	0.344898821	0.277138466	SCARB1	1
BP	GO:0006739	NADP metabolic process	1/92	25/11512	0.181927546	0.344898821	0.277138466	GCK	1
BP	GO:0010458	exit from mitosis	1/92	25/11512	0.181927546	0.344898821	0.277138466	CDKN1B	1
BP	GO:0010831	positive regulation of myotube differentiation	1/92	25/11512	0.181927546	0.344898821	0.277138466	BCL2	1
BP	GO:0018146	keratan sulfate biosynthetic process	1/92	25/11512	0.181927546	0.344898821	0.277138466	CHST2	1
BP	GO:0021884	forebrain neuron development	1/92	25/11512	0.181927546	0.344898821	0.277138466	ATP7A	1
BP	GO:0030325	adrenal gland development	1/92	25/11512	0.181927546	0.344898821	0.277138466	CITED2	1
BP	GO:0030511	positive regulation of transforming growth factor beta receptor signaling pathway	1/92	25/11512	0.181927546	0.344898821	0.277138466	CITED2	1
BP	GO:0031338	regulation of vesicle fusion	1/92	25/11512	0.181927546	0.344898821	0.277138466	ANXA2	1
BP	GO:0032770	positive regulation of monooxygenase activity	1/92	25/11512	0.181927546	0.344898821	0.277138466	SCARB1	1
BP	GO:0034368	protein-lipid complex remodeling	1/92	25/11512	0.181927546	0.344898821	0.277138466	SCARB1	1
BP	GO:0034369	plasma lipoprotein particle remodeling	1/92	25/11512	0.181927546	0.344898821	0.277138466	SCARB1	1
BP	GO:0035902	response to immobilization stress	1/92	25/11512	0.181927546	0.344898821	0.277138466	FOXO3	1
BP	GO:0044068	modulation by symbiont of host cellular process	1/92	25/11512	0.181927546	0.344898821	0.277138466	GAPDH	1
BP	GO:0046885	regulation of hormone biosynthetic process	1/92	25/11512	0.181927546	0.344898821	0.277138466	PPARGC1A	1
BP	GO:0048741	skeletal muscle fiber development	1/92	25/11512	0.181927546	0.344898821	0.277138466	BCL2	1
BP	GO:0050832	defense response to fungus	1/92	25/11512	0.181927546	0.344898821	0.277138466	GAPDH	1
BP	GO:0061437	renal system vasculature development	1/92	25/11512	0.181927546	0.344898821	0.277138466	PDGFB	1
BP	GO:0061440	kidney vasculature development	1/92	25/11512	0.181927546	0.344898821	0.277138466	PDGFB	1
BP	GO:0090207	regulation of triglyceride metabolic process	1/92	25/11512	0.181927546	0.344898821	0.277138466	SCARB1	1
BP	GO:1900739	regulation of protein insertion into mitochondrial membrane involved in apoptotic signaling pathway	1/92	25/11512	0.181927546	0.344898821	0.277138466	BCL2	1
BP	GO:1900740	positive regulation of protein insertion into mitochondrial membrane involved in apoptotic signaling pathway	1/92	25/11512	0.181927546	0.344898821	0.277138466	BCL2	1
BP	GO:1902235	regulation of endoplasmic reticulum stress-induced intrinsic apoptotic signaling pathway	1/92	25/11512	0.181927546	0.344898821	0.277138466	DDIT3	1
BP	GO:1902253	regulation of intrinsic apoptotic signaling pathway by p53 class mediator	1/92	25/11512	0.181927546	0.344898821	0.277138466	BCL2	1
BP	GO:1903846	positive regulation of cellular response to transforming growth factor beta stimulus	1/92	25/11512	0.181927546	0.344898821	0.277138466	CITED2	1
BP	GO:1990774	tumor necrosis factor secretion	1/92	25/11512	0.181927546	0.344898821	0.277138466	AKAP12	1
BP	GO:2001025	positive regulation of response to drug	1/92	25/11512	0.181927546	0.344898821	0.277138466	FOXO3	1
BP	GO:0010951	negative regulation of endopeptidase activity	3/92	185/11512	0.184159022	0.348876817	0.280334927	PLAUR/GAPDH/SERPINE1	3
BP	GO:0051817	modification of morphology or physiology of other organism involved in symbiotic interaction	2/92	98/11512	0.184513114	0.349295058	0.280670999	ANXA2/GAPDH	2
BP	GO:0009612	response to mechanical stimulus	3/92	186/11512	0.186167006	0.350971127	0.282017779	ETS1/MAP3K1/DCN	3
BP	GO:0010810	regulation of cell-substrate adhesion	3/92	186/11512	0.186167006	0.350971127	0.282017779	BCL2/GCNT2/SERPINE1	3
BP	GO:0043393	regulation of protein binding	3/92	186/11512	0.186167006	0.350971127	0.282017779	BCL2/PDGFB/ANXA2	3
BP	GO:0019218	regulation of steroid metabolic process	2/92	99/11512	0.187395186	0.350971127	0.282017779	PPARGC1A/RORA	2
BP	GO:0000305	response to oxygen radical	1/92	26/11512	0.188479532	0.350971127	0.282017779	ATP7A	1
BP	GO:0006882	cellular zinc ion homeostasis	1/92	26/11512	0.188479532	0.350971127	0.282017779	MT2A	1
BP	GO:0009395	phospholipid catabolic process	1/92	26/11512	0.188479532	0.350971127	0.282017779	SCARB1	1
BP	GO:0010591	regulation of lamellipodium assembly	1/92	26/11512	0.188479532	0.350971127	0.282017779	ATP7A	1
BP	GO:0016577	histone demethylation	1/92	26/11512	0.188479532	0.350971127	0.282017779	JMJD6	1
BP	GO:0031116	positive regulation of microtubule polymerization	1/92	26/11512	0.188479532	0.350971127	0.282017779	CDKN1B	1
BP	GO:0032660	regulation of interleukin-17 production	1/92	26/11512	0.188479532	0.350971127	0.282017779	IL6	1
BP	GO:0032689	negative regulation of interferon-gamma production	1/92	26/11512	0.188479532	0.350971127	0.282017779	INHA	1
BP	GO:0033032	regulation of myeloid cell apoptotic process	1/92	26/11512	0.188479532	0.350971127	0.282017779	BCL2	1
BP	GO:0033198	response to ATP	1/92	26/11512	0.188479532	0.350971127	0.282017779	PKLR	1
BP	GO:0034367	protein-containing complex remodeling	1/92	26/11512	0.188479532	0.350971127	0.282017779	SCARB1	1
BP	GO:0034698	response to gonadotropin	1/92	26/11512	0.188479532	0.350971127	0.282017779	PPARGC1A	1
BP	GO:0035587	purinergic receptor signaling pathway	1/92	26/11512	0.188479532	0.350971127	0.282017779	ADORA2B	1
BP	GO:0040018	positive regulation of multicellular organism growth	1/92	26/11512	0.188479532	0.350971127	0.282017779	BCL2	1
BP	GO:0048854	brain morphogenesis	1/92	26/11512	0.188479532	0.350971127	0.282017779	FOXO3	1
BP	GO:0072378	blood coagulation, fibrin clot formation	1/92	26/11512	0.188479532	0.350971127	0.282017779	F3	1
BP	GO:0090075	relaxation of muscle	1/92	26/11512	0.188479532	0.350971127	0.282017779	ADORA2B	1
BP	GO:0090200	positive regulation of release of cytochrome c from mitochondria	1/92	26/11512	0.188479532	0.350971127	0.282017779	PLAUR	1
BP	GO:0097484	dendrite extension	1/92	26/11512	0.188479532	0.350971127	0.282017779	NEDD4L	1
BP	GO:0007623	circadian rhythm	3/92	188/11512	0.190200499	0.353576819	0.284111546	PPARGC1A/RORA/SERPINE1	3
BP	GO:0002062	chondrocyte differentiation	2/92	100/11512	0.190283708	0.353576819	0.284111546	TGFBI/ANXA2	2
BP	GO:0019751	polyol metabolic process	2/92	100/11512	0.190283708	0.353576819	0.284111546	GALK1/PCK1	2
BP	GO:0071902	positive regulation of protein serine/threonine kinase activity	4/92	284/11512	0.192031158	0.356570967	0.286517451	MAP3K1/PDGFB/CDKN1B/ADORA2B	4
BP	GO:0010466	negative regulation of peptidase activity	3/92	189/11512	0.192225805	0.356679609	0.286604748	PLAUR/GAPDH/SERPINE1	3
BP	GO:0051209	release of sequestered calcium ion into cytosol	2/92	101/11512	0.193178396	0.356985728	0.286850725	DDIT3/ERO1A	2
BP	GO:0051054	positive regulation of DNA metabolic process	3/92	190/11512	0.194256682	0.356985728	0.286850725	IL6/PPARGC1A/PDGFB	3
BP	GO:0007263	nitric oxide mediated signal transduction	1/92	27/11512	0.194979609	0.356985728	0.286850725	MT2A	1
BP	GO:0009072	aromatic amino acid family metabolic process	1/92	27/11512	0.194979609	0.356985728	0.286850725	ATP7A	1
BP	GO:0010470	regulation of gastrulation	1/92	27/11512	0.194979609	0.356985728	0.286850725	COL5A1	1
BP	GO:0014904	myotube cell development	1/92	27/11512	0.194979609	0.356985728	0.286850725	BCL2	1
BP	GO:0036314	response to sterol	1/92	27/11512	0.194979609	0.356985728	0.286850725	RORA	1
BP	GO:0038202	TORC1 signaling	1/92	27/11512	0.194979609	0.356985728	0.286850725	RRAGD	1
BP	GO:0043457	regulation of cellular respiration	1/92	27/11512	0.194979609	0.356985728	0.286850725	PPARGC1A	1
BP	GO:0045742	positive regulation of epidermal growth factor receptor signaling pathway	1/92	27/11512	0.194979609	0.356985728	0.286850725	PLAUR	1
BP	GO:0045987	positive regulation of smooth muscle contraction	1/92	27/11512	0.194979609	0.356985728	0.286850725	EDN2	1
BP	GO:0048821	erythrocyte development	1/92	27/11512	0.194979609	0.356985728	0.286850725	JMJD6	1
BP	GO:0048873	homeostasis of number of cells within a tissue	1/92	27/11512	0.194979609	0.356985728	0.286850725	BCL2	1
BP	GO:0051084	'de novo' posttranslational protein folding	1/92	27/11512	0.194979609	0.356985728	0.286850725	ERO1A	1
BP	GO:0051194	positive regulation of cofactor metabolic process	1/92	27/11512	0.194979609	0.356985728	0.286850725	GAPDHS	1
BP	GO:0055069	zinc ion homeostasis	1/92	27/11512	0.194979609	0.356985728	0.286850725	MT2A	1
BP	GO:0098760	response to interleukin-7	1/92	27/11512	0.194979609	0.356985728	0.286850725	IRS2	1
BP	GO:0098761	cellular response to interleukin-7	1/92	27/11512	0.194979609	0.356985728	0.286850725	IRS2	1
BP	GO:1902230	negative regulation of intrinsic apoptotic signaling pathway in response to DNA damage	1/92	27/11512	0.194979609	0.356985728	0.286850725	BCL2	1
BP	GO:0008544	epidermis development	4/92	286/11512	0.195285725	0.357296509	0.287100449	BCL2/KLF7/ATP7A/SULT2B1	4
BP	GO:0042752	regulation of circadian rhythm	2/92	102/11512	0.196078973	0.358497493	0.288065483	PPARGC1A/RORA	2
BP	GO:0045017	glycerolipid biosynthetic process	3/92	191/11512	0.196293031	0.358638592	0.28817886	PCK1/PDGFB/SCARB1	3
BP	GO:0043618	regulation of transcription from RNA polymerase II promoter in response to stress	2/92	103/11512	0.198985161	0.362556089	0.291326709	DDIT3/CITED2	2
BP	GO:0051283	negative regulation of sequestering of calcium ion	2/92	103/11512	0.198985161	0.362556089	0.291326709	DDIT3/ERO1A	2
BP	GO:0015672	monovalent inorganic cation transport	5/92	389/11512	0.199974828	0.362556089	0.291326709	ATP7A/NEDD4L/CDKN1B/GCK/KLHL24	5
BP	GO:0001844	protein insertion into mitochondrial membrane involved in apoptotic signaling pathway	1/92	28/11512	0.201428184	0.362556089	0.291326709	BCL2	1
BP	GO:0001881	receptor recycling	1/92	28/11512	0.201428184	0.362556089	0.291326709	ANXA2	1
BP	GO:0006482	protein demethylation	1/92	28/11512	0.201428184	0.362556089	0.291326709	JMJD6	1
BP	GO:0008214	protein dealkylation	1/92	28/11512	0.201428184	0.362556089	0.291326709	JMJD6	1
BP	GO:0010165	response to X-ray	1/92	28/11512	0.201428184	0.362556089	0.291326709	CDKN1A	1
BP	GO:0032365	intracellular lipid transport	1/92	28/11512	0.201428184	0.362556089	0.291326709	ANXA2	1
BP	GO:0032801	receptor catabolic process	1/92	28/11512	0.201428184	0.362556089	0.291326709	ANXA2	1
BP	GO:0042311	vasodilation	1/92	28/11512	0.201428184	0.362556089	0.291326709	ADORA2B	1
BP	GO:0042533	tumor necrosis factor biosynthetic process	1/92	28/11512	0.201428184	0.362556089	0.291326709	AKAP12	1
BP	GO:0042534	regulation of tumor necrosis factor biosynthetic process	1/92	28/11512	0.201428184	0.362556089	0.291326709	AKAP12	1
BP	GO:0046676	negative regulation of insulin secretion	1/92	28/11512	0.201428184	0.362556089	0.291326709	KLF7	1
BP	GO:0046685	response to arsenic-containing substance	1/92	28/11512	0.201428184	0.362556089	0.291326709	CDKN1A	1
BP	GO:0051482	positive regulation of cytosolic calcium ion concentration involved in phospholipase C-activating G protein-coupled signaling pathway	1/92	28/11512	0.201428184	0.362556089	0.291326709	TGM2	1
BP	GO:1901099	negative regulation of signal transduction in absence of ligand	1/92	28/11512	0.201428184	0.362556089	0.291326709	BCL2	1
BP	GO:1901797	negative regulation of signal transduction by p53 class mediator	1/92	28/11512	0.201428184	0.362556089	0.291326709	BCL2	1
BP	GO:1903539	protein localization to postsynaptic membrane	1/92	28/11512	0.201428184	0.362556089	0.291326709	GPC4	1
BP	GO:2000352	negative regulation of endothelial cell apoptotic process	1/92	28/11512	0.201428184	0.362556089	0.291326709	SERPINE1	1
BP	GO:2001240	negative regulation of extrinsic apoptotic signaling pathway in absence of ligand	1/92	28/11512	0.201428184	0.362556089	0.291326709	BCL2	1
BP	GO:0001952	regulation of cell-matrix adhesion	2/92	104/11512	0.201896692	0.362556089	0.291326709	BCL2/SERPINE1	2
BP	GO:0007006	mitochondrial membrane organization	2/92	104/11512	0.201896692	0.362556089	0.291326709	BCL2/BNIP3L	2
BP	GO:0035725	sodium ion transmembrane transport	2/92	104/11512	0.201896692	0.362556089	0.291326709	NEDD4L/KLHL24	2
BP	GO:0051282	regulation of sequestering of calcium ion	2/92	104/11512	0.201896692	0.362556089	0.291326709	DDIT3/ERO1A	2
BP	GO:0042110	T cell activation	5/92	392/11512	0.204200698	0.366442349	0.294449457	BCL2/IL6/RORA/ATP7A/JMJD6	5
BP	GO:0051928	positive regulation of calcium ion transport	2/92	105/11512	0.204813298	0.367290103	0.295130657	PDGFB/ANXA2	2
BP	GO:0003014	renal system process	2/92	106/11512	0.207734714	0.367411084	0.29522787	BCL2/PDGFB	2
BP	GO:0034754	cellular hormone metabolic process	2/92	106/11512	0.207734714	0.367411084	0.29522787	PPARGC1A/SCARB1	2
BP	GO:0002755	MyD88-dependent toll-like receptor signaling pathway	1/92	29/11512	0.207825659	0.367411084	0.29522787	MAP3K1	1
BP	GO:0002828	regulation of type 2 immune response	1/92	29/11512	0.207825659	0.367411084	0.29522787	IL6	1
BP	GO:0003417	growth plate cartilage development	1/92	29/11512	0.207825659	0.367411084	0.29522787	ANXA2	1
BP	GO:0010543	regulation of platelet activation	1/92	29/11512	0.207825659	0.367411084	0.29522787	PDGFB	1
BP	GO:0018198	peptidyl-cysteine modification	1/92	29/11512	0.207825659	0.367411084	0.29522787	GAPDH	1
BP	GO:0035066	positive regulation of histone acetylation	1/92	29/11512	0.207825659	0.367411084	0.29522787	PPARGC1A	1
BP	GO:0043267	negative regulation of potassium ion transport	1/92	29/11512	0.207825659	0.367411084	0.29522787	NEDD4L	1
BP	GO:0043304	regulation of mast cell degranulation	1/92	29/11512	0.207825659	0.367411084	0.29522787	ADORA2B	1
BP	GO:0043552	positive regulation of phosphatidylinositol 3-kinase activity	1/92	29/11512	0.207825659	0.367411084	0.29522787	PDGFB	1
BP	GO:0050869	negative regulation of B cell activation	1/92	29/11512	0.207825659	0.367411084	0.29522787	INHA	1
BP	GO:0060251	regulation of glial cell proliferation	1/92	29/11512	0.207825659	0.367411084	0.29522787	IL6	1
BP	GO:0061036	positive regulation of cartilage development	1/92	29/11512	0.207825659	0.367411084	0.29522787	ANXA2	1
BP	GO:0070306	lens fiber cell differentiation	1/92	29/11512	0.207825659	0.367411084	0.29522787	CDKN1B	1
BP	GO:0071295	cellular response to vitamin	1/92	29/11512	0.207825659	0.367411084	0.29522787	PIM1	1
BP	GO:0071480	cellular response to gamma radiation	1/92	29/11512	0.207825659	0.367411084	0.29522787	CDKN1A	1
BP	GO:0071868	cellular response to monoamine stimulus	1/92	29/11512	0.207825659	0.367411084	0.29522787	PKLR	1
BP	GO:0071870	cellular response to catecholamine stimulus	1/92	29/11512	0.207825659	0.367411084	0.29522787	PKLR	1
BP	GO:1901031	regulation of response to reactive oxygen species	1/92	29/11512	0.207825659	0.367411084	0.29522787	FOXO3	1
BP	GO:1901186	positive regulation of ERBB signaling pathway	1/92	29/11512	0.207825659	0.367411084	0.29522787	PLAUR	1
BP	GO:0006119	oxidative phosphorylation	2/92	107/11512	0.210660683	0.37097697	0.298093186	ATP7A/PGK1	2
BP	GO:0008643	carbohydrate transport	2/92	107/11512	0.210660683	0.37097697	0.298093186	IRS2/SLC2A3	2
BP	GO:0051208	sequestering of calcium ion	2/92	107/11512	0.210660683	0.37097697	0.298093186	DDIT3/ERO1A	2
BP	GO:0072329	monocarboxylic acid catabolic process	2/92	107/11512	0.210660683	0.37097697	0.298093186	PCK1/IRS2	2
BP	GO:0033673	negative regulation of kinase activity	3/92	198/11512	0.210692264	0.37097697	0.298093186	CDKN1B/IRS2/CDKN1A	3
BP	GO:1901991	negative regulation of mitotic cell cycle phase transition	3/92	198/11512	0.210692264	0.37097697	0.298093186	BCL2/CDKN1B/CDKN1A	3
BP	GO:0001505	regulation of neurotransmitter levels	4/92	296/11512	0.211812448	0.371856714	0.298800092	RORA/ATP7A/ADORA2B/PPFIA4	4
BP	GO:0016358	dendrite development	3/92	199/11512	0.212768793	0.371856714	0.298800092	KLF7/NEDD4L/SDC2	3
BP	GO:0006066	alcohol metabolic process	4/92	297/11512	0.2134872	0.371856714	0.298800092	GALK1/PCK1/SULT2B1/SCARB1	4
BP	GO:0001837	epithelial to mesenchymal transition	2/92	108/11512	0.213590947	0.371856714	0.298800092	IL6/GCNT2	2
BP	GO:0007586	digestion	2/92	108/11512	0.213590947	0.371856714	0.298800092	PPARGC1A/SCARB1	2
BP	GO:0000737	DNA catabolic process, endonucleolytic	1/92	30/11512	0.214172436	0.371856714	0.298800092	IL6	1
BP	GO:0002888	positive regulation of myeloid leukocyte mediated immunity	1/92	30/11512	0.214172436	0.371856714	0.298800092	ADORA2B	1
BP	GO:0030262	apoptotic nuclear changes	1/92	30/11512	0.214172436	0.371856714	0.298800092	IL6	1
BP	GO:0031112	positive regulation of microtubule polymerization or depolymerization	1/92	30/11512	0.214172436	0.371856714	0.298800092	CDKN1B	1
BP	GO:0032008	positive regulation of TOR signaling	1/92	30/11512	0.214172436	0.371856714	0.298800092	RRAGD	1
BP	GO:0032148	activation of protein kinase B activity	1/92	30/11512	0.214172436	0.371856714	0.298800092	PDGFB	1
BP	GO:0032620	interleukin-17 production	1/92	30/11512	0.214172436	0.371856714	0.298800092	IL6	1
BP	GO:0033006	regulation of mast cell activation involved in immune response	1/92	30/11512	0.214172436	0.371856714	0.298800092	ADORA2B	1
BP	GO:0042339	keratan sulfate metabolic process	1/92	30/11512	0.214172436	0.371856714	0.298800092	CHST2	1
BP	GO:0050931	pigment cell differentiation	1/92	30/11512	0.214172436	0.371856714	0.298800092	BCL2	1
BP	GO:0051204	protein insertion into mitochondrial membrane	1/92	30/11512	0.214172436	0.371856714	0.298800092	BCL2	1
BP	GO:0051290	protein heterotetramerization	1/92	30/11512	0.214172436	0.371856714	0.298800092	ANXA2	1
BP	GO:0060306	regulation of membrane repolarization	1/92	30/11512	0.214172436	0.371856714	0.298800092	NEDD4L	1
BP	GO:0071709	membrane assembly	1/92	30/11512	0.214172436	0.371856714	0.298800092	ANXA2	1
BP	GO:0090503	RNA phosphodiester bond hydrolysis, exonucleolytic	1/92	30/11512	0.214172436	0.371856714	0.298800092	ISG20	1
BP	GO:0098751	bone cell development	1/92	30/11512	0.214172436	0.371856714	0.298800092	ANXA2	1
BP	GO:0042476	odontogenesis	2/92	109/11512	0.216525256	0.374700245	0.30108497	PAM/SERPINE1	2
BP	GO:0043620	regulation of DNA-templated transcription in response to stress	2/92	109/11512	0.216525256	0.374700245	0.30108497	DDIT3/CITED2	2
BP	GO:0050728	negative regulation of inflammatory response	2/92	109/11512	0.216525256	0.374700245	0.30108497	RORA/ETS1	2
BP	GO:0051101	regulation of DNA binding	2/92	109/11512	0.216525256	0.374700245	0.30108497	PLAUR/DDIT3	2
BP	GO:0071901	negative regulation of protein serine/threonine kinase activity	2/92	109/11512	0.216525256	0.374700245	0.30108497	CDKN1B/CDKN1A	2
BP	GO:0001654	eye development	4/92	300/11512	0.218534139	0.377042134	0.302966761	BCL2/JMJD6/CDKN1B/COL5A1	4
BP	GO:0009755	hormone-mediated signaling pathway	3/92	202/11512	0.219025469	0.377042134	0.302966761	PPARGC1A/RORA/NR3C1	3
BP	GO:0019079	viral genome replication	2/92	110/11512	0.21946336	0.377042134	0.302966761	BCL2/ISG20	2
BP	GO:0022612	gland morphogenesis	2/92	110/11512	0.21946336	0.377042134	0.302966761	BCL2/TGM2	2
BP	GO:0002724	regulation of T cell cytokine production	1/92	31/11512	0.220468912	0.377042134	0.302966761	IL6	1
BP	GO:0006458	'de novo' protein folding	1/92	31/11512	0.220468912	0.377042134	0.302966761	ERO1A	1
BP	GO:0006921	cellular component disassembly involved in execution phase of apoptosis	1/92	31/11512	0.220468912	0.377042134	0.302966761	IL6	1
BP	GO:0007190	activation of adenylate cyclase activity	1/92	31/11512	0.220468912	0.377042134	0.302966761	ADORA2B	1
BP	GO:0010737	protein kinase A signaling	1/92	31/11512	0.220468912	0.377042134	0.302966761	AKAP12	1
BP	GO:0010955	negative regulation of protein processing	1/92	31/11512	0.220468912	0.377042134	0.302966761	SERPINE1	1
BP	GO:0043029	T cell homeostasis	1/92	31/11512	0.220468912	0.377042134	0.302966761	BCL2	1
BP	GO:0043276	anoikis	1/92	31/11512	0.220468912	0.377042134	0.302966761	BCL2	1
BP	GO:0048009	insulin-like growth factor receptor signaling pathway	1/92	31/11512	0.220468912	0.377042134	0.302966761	IGFBP1	1
BP	GO:0055023	positive regulation of cardiac muscle tissue growth	1/92	31/11512	0.220468912	0.377042134	0.302966761	PIM1	1
BP	GO:0071312	cellular response to alkaloid	1/92	31/11512	0.220468912	0.377042134	0.302966761	PPARGC1A	1
BP	GO:0086005	ventricular cardiac muscle cell action potential	1/92	31/11512	0.220468912	0.377042134	0.302966761	NEDD4L	1
BP	GO:1902991	regulation of amyloid precursor protein catabolic process	1/92	31/11512	0.220468912	0.377042134	0.302966761	EFNA3	1
BP	GO:1903318	negative regulation of protein maturation	1/92	31/11512	0.220468912	0.377042134	0.302966761	SERPINE1	1
BP	GO:0032675	regulation of interleukin-6 production	2/92	111/11512	0.222405015	0.380105114	0.305427974	IL6/ADORA2B	2
BP	GO:0150063	visual system development	4/92	303/11512	0.223614053	0.381744576	0.30674534	BCL2/JMJD6/CDKN1B/COL5A1	4
BP	GO:0000959	mitochondrial RNA metabolic process	1/92	32/11512	0.226715481	0.381744576	0.30674534	FOXO3	1
BP	GO:0006040	amino sugar metabolic process	1/92	32/11512	0.226715481	0.381744576	0.30674534	CHST2	1
BP	GO:0006692	prostanoid metabolic process	1/92	32/11512	0.226715481	0.381744576	0.30674534	EDN2	1
BP	GO:0006693	prostaglandin metabolic process	1/92	32/11512	0.226715481	0.381744576	0.30674534	EDN2	1
BP	GO:0007435	salivary gland morphogenesis	1/92	32/11512	0.226715481	0.381744576	0.30674534	TGM2	1
BP	GO:0010464	regulation of mesenchymal cell proliferation	1/92	32/11512	0.226715481	0.381744576	0.30674534	IRS2	1
BP	GO:0019934	cGMP-mediated signaling	1/92	32/11512	0.226715481	0.381744576	0.30674534	ADORA2B	1
BP	GO:0032924	activin receptor signaling pathway	1/92	32/11512	0.226715481	0.381744576	0.30674534	CITED2	1
BP	GO:0032965	regulation of collagen biosynthetic process	1/92	32/11512	0.226715481	0.381744576	0.30674534	IL6	1
BP	GO:0033762	response to glucagon	1/92	32/11512	0.226715481	0.381744576	0.30674534	PCK1	1
BP	GO:0051180	vitamin transport	1/92	32/11512	0.226715481	0.381744576	0.30674534	SCARB1	1
BP	GO:0071392	cellular response to estradiol stimulus	1/92	32/11512	0.226715481	0.381744576	0.30674534	PPARGC1A	1
BP	GO:0099054	presynapse assembly	1/92	32/11512	0.226715481	0.381744576	0.30674534	GPC4	1
BP	GO:0110111	negative regulation of animal organ morphogenesis	1/92	32/11512	0.226715481	0.381744576	0.30674534	BCL2	1
BP	GO:1901030	positive regulation of mitochondrial outer membrane permeabilization involved in apoptotic signaling pathway	1/92	32/11512	0.226715481	0.381744576	0.30674534	BCL2	1
BP	GO:1902042	negative regulation of extrinsic apoptotic signaling pathway via death domain receptors	1/92	32/11512	0.226715481	0.381744576	0.30674534	SERPINE1	1
BP	GO:1902229	regulation of intrinsic apoptotic signaling pathway in response to DNA damage	1/92	32/11512	0.226715481	0.381744576	0.30674534	BCL2	1
BP	GO:1904707	positive regulation of vascular smooth muscle cell proliferation	1/92	32/11512	0.226715481	0.381744576	0.30674534	PDGFB	1
BP	GO:1905898	positive regulation of response to endoplasmic reticulum stress	1/92	32/11512	0.226715481	0.381744576	0.30674534	DDIT3	1
BP	GO:2000272	negative regulation of signaling receptor activity	1/92	32/11512	0.226715481	0.381744576	0.30674534	PPARGC1A	1
BP	GO:2000758	positive regulation of peptidyl-lysine acetylation	1/92	32/11512	0.226715481	0.381744576	0.30674534	PPARGC1A	1
BP	GO:2000826	regulation of heart morphogenesis	1/92	32/11512	0.226715481	0.381744576	0.30674534	PIM1	1
BP	GO:0042180	cellular ketone metabolic process	3/92	206/11512	0.227427306	0.382451568	0.307313433	PPARGC1A/IRS2/PDK1	3
BP	GO:0051924	regulation of calcium ion transport	3/92	206/11512	0.227427306	0.382451568	0.307313433	BCL2/PDGFB/ANXA2	3
BP	GO:0050715	positive regulation of cytokine secretion	2/92	113/11512	0.228298016	0.383669533	0.308292112	AKAP12/GAPDH	2
BP	GO:0006936	muscle contraction	4/92	306/11512	0.228725589	0.384141695	0.308671511	NEDD4L/EDN2/ADORA2B/ENO1	4
BP	GO:0090288	negative regulation of cellular response to growth factor stimulus	2/92	114/11512	0.231248891	0.387694308	0.311526161	GPC1/DCN	2
BP	GO:0014706	striated muscle tissue development	4/92	308/11512	0.232150183	0.387694308	0.311526161	BCL2/PIM1/GPC1/DCN	4
BP	GO:0045787	positive regulation of cell cycle	4/92	308/11512	0.232150183	0.387694308	0.311526161	PDGFB/CITED2/CDKN1B/CDKN1A	4
BP	GO:0048880	sensory system development	4/92	308/11512	0.232150183	0.387694308	0.311526161	BCL2/JMJD6/CDKN1B/COL5A1	4
BP	GO:0001953	negative regulation of cell-matrix adhesion	1/92	33/11512	0.232912535	0.387694308	0.311526161	SERPINE1	1
BP	GO:0006084	acetyl-CoA metabolic process	1/92	33/11512	0.232912535	0.387694308	0.311526161	PDK1	1
BP	GO:0010559	regulation of glycoprotein biosynthetic process	1/92	33/11512	0.232912535	0.387694308	0.311526161	BCL2	1
BP	GO:0032350	regulation of hormone metabolic process	1/92	33/11512	0.232912535	0.387694308	0.311526161	PPARGC1A	1
BP	GO:0042149	cellular response to glucose starvation	1/92	33/11512	0.232912535	0.387694308	0.311526161	BCL2	1
BP	GO:0043114	regulation of vascular permeability	1/92	33/11512	0.232912535	0.387694308	0.311526161	AKAP12	1
BP	GO:0046326	positive regulation of glucose import	1/92	33/11512	0.232912535	0.387694308	0.311526161	IRS2	1
BP	GO:0072210	metanephric nephron development	1/92	33/11512	0.232912535	0.387694308	0.311526161	PDGFB	1
BP	GO:0090218	positive regulation of lipid kinase activity	1/92	33/11512	0.232912535	0.387694308	0.311526161	PDGFB	1
BP	GO:0090279	regulation of calcium ion import	1/92	33/11512	0.232912535	0.387694308	0.311526161	PDGFB	1
BP	GO:0002576	platelet degranulation	2/92	115/11512	0.234202373	0.389346584	0.312853824	PDGFB/SERPINE1	2
BP	GO:0002705	positive regulation of leukocyte mediated immunity	2/92	115/11512	0.234202373	0.389346584	0.312853824	IL6/ADORA2B	2
BP	GO:0000082	G1/S transition of mitotic cell cycle	3/92	210/11512	0.235891668	0.391906259	0.314910614	BCL2/CDKN1B/CDKN1A	3
BP	GO:0008037	cell recognition	2/92	116/11512	0.237158234	0.392688657	0.315539298	JMJD6/SCARB1	2
BP	GO:0009411	response to UV	2/92	116/11512	0.237158234	0.392688657	0.315539298	BCL2/CDKN1A	2
BP	GO:0097553	calcium ion transmembrane import into cytosol	2/92	116/11512	0.237158234	0.392688657	0.315539298	DDIT3/ERO1A	2
BP	GO:0045165	cell fate commitment	3/92	211/11512	0.238016823	0.392688657	0.315539298	BCL2/IL6/RORA	3
BP	GO:1901988	negative regulation of cell cycle phase transition	3/92	211/11512	0.238016823	0.392688657	0.315539298	BCL2/CDKN1B/CDKN1A	3
BP	GO:0033280	response to vitamin D	1/92	34/11512	0.239060461	0.392688657	0.315539298	PIM1	1
BP	GO:0042092	type 2 immune response	1/92	34/11512	0.239060461	0.392688657	0.315539298	IL6	1
BP	GO:0043124	negative regulation of I-kappaB kinase/NF-kappaB signaling	1/92	34/11512	0.239060461	0.392688657	0.315539298	RORA	1
BP	GO:0043403	skeletal muscle tissue regeneration	1/92	34/11512	0.239060461	0.392688657	0.315539298	ENO3	1
BP	GO:0044088	regulation of vacuole organization	1/92	34/11512	0.239060461	0.392688657	0.315539298	ANXA2	1
BP	GO:0045684	positive regulation of epidermis development	1/92	34/11512	0.239060461	0.392688657	0.315539298	SULT2B1	1
BP	GO:0048246	macrophage chemotaxis	1/92	34/11512	0.239060461	0.392688657	0.315539298	EDN2	1
BP	GO:0061756	leukocyte adhesion to vascular endothelial cell	1/92	34/11512	0.239060461	0.392688657	0.315539298	ETS1	1
BP	GO:0070050	neuron cellular homeostasis	1/92	34/11512	0.239060461	0.392688657	0.315539298	IL6	1
BP	GO:0090382	phagosome maturation	1/92	34/11512	0.239060461	0.392688657	0.315539298	SRPX	1
BP	GO:0099172	presynapse organization	1/92	34/11512	0.239060461	0.392688657	0.315539298	GPC4	1
BP	GO:2000008	regulation of protein localization to cell surface	1/92	34/11512	0.239060461	0.392688657	0.315539298	NEDD4L	1
BP	GO:2000310	regulation of NMDA receptor activity	1/92	34/11512	0.239060461	0.392688657	0.315539298	PPARGC1A	1
BP	GO:0048565	digestive tract development	2/92	117/11512	0.240116253	0.39392898	0.316535942	BCL2/CDKN1A	2
BP	GO:2000241	regulation of reproductive process	2/92	117/11512	0.240116253	0.39392898	0.316535942	CITED2/CDKN1B	2
BP	GO:0030518	intracellular steroid hormone receptor signaling pathway	2/92	118/11512	0.243076206	0.397474177	0.319384634	PPARGC1A/NR3C1	2
BP	GO:0033135	regulation of peptidyl-serine phosphorylation	2/92	118/11512	0.243076206	0.397474177	0.319384634	BCL2/IL6	2
BP	GO:0003007	heart morphogenesis	3/92	214/11512	0.244412558	0.397474177	0.319384634	PIM1/CITED2/COL5A1	3
BP	GO:0001662	behavioral fear response	1/92	35/11512	0.245159645	0.397474177	0.319384634	BCL2	1
BP	GO:0002639	positive regulation of immunoglobulin production	1/92	35/11512	0.245159645	0.397474177	0.319384634	IL6	1
BP	GO:0007431	salivary gland development	1/92	35/11512	0.245159645	0.397474177	0.319384634	TGM2	1
BP	GO:0008089	anterograde axonal transport	1/92	35/11512	0.245159645	0.397474177	0.319384634	KIF5A	1
BP	GO:0014037	Schwann cell differentiation	1/92	35/11512	0.245159645	0.397474177	0.319384634	GPC1	1
BP	GO:0030225	macrophage differentiation	1/92	35/11512	0.245159645	0.397474177	0.319384634	INHA	1
BP	GO:0033344	cholesterol efflux	1/92	35/11512	0.245159645	0.397474177	0.319384634	SCARB1	1
BP	GO:0042417	dopamine metabolic process	1/92	35/11512	0.245159645	0.397474177	0.319384634	ATP7A	1
BP	GO:0044091	membrane biogenesis	1/92	35/11512	0.245159645	0.397474177	0.319384634	ANXA2	1
BP	GO:0045124	regulation of bone resorption	1/92	35/11512	0.245159645	0.397474177	0.319384634	IL6	1
BP	GO:0045823	positive regulation of heart contraction	1/92	35/11512	0.245159645	0.397474177	0.319384634	EDN2	1
BP	GO:0047496	vesicle transport along microtubule	1/92	35/11512	0.245159645	0.397474177	0.319384634	KIF5A	1
BP	GO:0050892	intestinal absorption	1/92	35/11512	0.245159645	0.397474177	0.319384634	SCARB1	1
BP	GO:0060421	positive regulation of heart growth	1/92	35/11512	0.245159645	0.397474177	0.319384634	PIM1	1
BP	GO:0090278	negative regulation of peptide hormone secretion	1/92	35/11512	0.245159645	0.397474177	0.319384634	KLF7	1
BP	GO:0098801	regulation of renal system process	1/92	35/11512	0.245159645	0.397474177	0.319384634	PDGFB	1
BP	GO:0034248	regulation of cellular amide metabolic process	4/92	316/11512	0.245975151	0.397913112	0.319737334	IL6/FOXO3/GAPDH/PDK1	4
BP	GO:0032635	interleukin-6 production	2/92	119/11512	0.246037879	0.397913112	0.319737334	IL6/ADORA2B	2
BP	GO:0048489	synaptic vesicle transport	2/92	119/11512	0.246037879	0.397913112	0.319737334	KIF5A/ADORA2B	2
BP	GO:0097480	establishment of synaptic vesicle localization	2/92	119/11512	0.246037879	0.397913112	0.319737334	KIF5A/ADORA2B	2
BP	GO:0090287	regulation of cellular response to growth factor stimulus	3/92	215/11512	0.246550921	0.398496861	0.320206397	CITED2/GPC1/DCN	3
BP	GO:0007517	muscle organ development	4/92	317/11512	0.247716696	0.400134243	0.321522092	BCL2/PIM1/GPC1/DCN	4
BP	GO:0051348	negative regulation of transferase activity	3/92	216/11512	0.248692357	0.401462709	0.322589561	CDKN1B/IRS2/CDKN1A	3
BP	GO:0051147	regulation of muscle cell differentiation	2/92	120/11512	0.249001056	0.401466317	0.322592461	BCL2/PDGFB	2
BP	GO:0061351	neural precursor cell proliferation	2/92	120/11512	0.249001056	0.401466317	0.322592461	RORA/FOXO3	2
BP	GO:0001990	regulation of systemic arterial blood pressure by hormone	1/92	36/11512	0.25121047	0.402797693	0.323662269	EDN2	1
BP	GO:0002209	behavioral defense response	1/92	36/11512	0.25121047	0.402797693	0.323662269	BCL2	1
BP	GO:0003416	endochondral bone growth	1/92	36/11512	0.25121047	0.402797693	0.323662269	ANXA2	1
BP	GO:0010712	regulation of collagen metabolic process	1/92	36/11512	0.25121047	0.402797693	0.323662269	IL6	1
BP	GO:0032371	regulation of sterol transport	1/92	36/11512	0.25121047	0.402797693	0.323662269	ANXA2	1
BP	GO:0032374	regulation of cholesterol transport	1/92	36/11512	0.25121047	0.402797693	0.323662269	ANXA2	1
BP	GO:0060412	ventricular septum morphogenesis	1/92	36/11512	0.25121047	0.402797693	0.323662269	CITED2	1
BP	GO:0072595	maintenance of protein localization in organelle	1/92	36/11512	0.25121047	0.402797693	0.323662269	KDELR3	1
BP	GO:1904646	cellular response to amyloid-beta	1/92	36/11512	0.25121047	0.402797693	0.323662269	FOXO3	1
BP	GO:0072073	kidney epithelium development	2/92	121/11512	0.251965527	0.403761272	0.324436538	BCL2/PGF	2
BP	GO:0000077	DNA damage checkpoint	2/92	122/11512	0.254931084	0.407765226	0.327653858	CDKN1B/CDKN1A	2
BP	GO:0007033	vacuole organization	2/92	122/11512	0.254931084	0.407765226	0.327653858	SRPX/ANXA2	2
BP	GO:0046683	response to organophosphorus	2/92	122/11512	0.254931084	0.407765226	0.327653858	PCK1/PKLR	2
BP	GO:0002762	negative regulation of myeloid leukocyte differentiation	1/92	37/11512	0.257213314	0.409167506	0.328780639	INHA	1
BP	GO:0008207	C21-steroid hormone metabolic process	1/92	37/11512	0.257213314	0.409167506	0.328780639	PPARGC1A	1
BP	GO:0009187	cyclic nucleotide metabolic process	1/92	37/11512	0.257213314	0.409167506	0.328780639	RORA	1
BP	GO:0009620	response to fungus	1/92	37/11512	0.257213314	0.409167506	0.328780639	GAPDH	1
BP	GO:0014002	astrocyte development	1/92	37/11512	0.257213314	0.409167506	0.328780639	IL6	1
BP	GO:0044275	cellular carbohydrate catabolic process	1/92	37/11512	0.257213314	0.409167506	0.328780639	PHKG1	1
BP	GO:0090184	positive regulation of kidney development	1/92	37/11512	0.257213314	0.409167506	0.328780639	PDGFB	1
BP	GO:1902743	regulation of lamellipodium organization	1/92	37/11512	0.257213314	0.409167506	0.328780639	ATP7A	1
BP	GO:1903214	regulation of protein targeting to mitochondrion	1/92	37/11512	0.257213314	0.409167506	0.328780639	BNIP3L	1
BP	GO:0006898	receptor-mediated endocytosis	3/92	221/11512	0.259442505	0.412213076	0.331227864	ANXA2/SERPINE1/SCARB1	3
BP	GO:0044843	cell cycle G1/S phase transition	3/92	221/11512	0.259442505	0.412213076	0.331227864	BCL2/CDKN1B/CDKN1A	3
BP	GO:0042133	neurotransmitter metabolic process	2/92	124/11512	0.260864645	0.414221436	0.332841652	RORA/ATP7A	2
BP	GO:0001774	microglial cell activation	1/92	38/11512	0.263168553	0.414613115	0.33315638	IL6	1
BP	GO:0002269	leukocyte activation involved in inflammatory response	1/92	38/11512	0.263168553	0.414613115	0.33315638	IL6	1
BP	GO:0021983	pituitary gland development	1/92	38/11512	0.263168553	0.414613115	0.33315638	ETS1	1
BP	GO:0031952	regulation of protein autophosphorylation	1/92	38/11512	0.263168553	0.414613115	0.33315638	PDGFB	1
BP	GO:0033003	regulation of mast cell activation	1/92	38/11512	0.263168553	0.414613115	0.33315638	ADORA2B	1
BP	GO:0033059	cellular pigmentation	1/92	38/11512	0.263168553	0.414613115	0.33315638	BCL2	1
BP	GO:0042596	fear response	1/92	38/11512	0.263168553	0.414613115	0.33315638	BCL2	1
BP	GO:0050999	regulation of nitric-oxide synthase activity	1/92	38/11512	0.263168553	0.414613115	0.33315638	SCARB1	1
BP	GO:0060043	regulation of cardiac muscle cell proliferation	1/92	38/11512	0.263168553	0.414613115	0.33315638	PIM1	1
BP	GO:0071827	plasma lipoprotein particle organization	1/92	38/11512	0.263168553	0.414613115	0.33315638	SCARB1	1
BP	GO:1901028	regulation of mitochondrial outer membrane permeabilization involved in apoptotic signaling pathway	1/92	38/11512	0.263168553	0.414613115	0.33315638	BCL2	1
BP	GO:1903018	regulation of glycoprotein metabolic process	1/92	38/11512	0.263168553	0.414613115	0.33315638	BCL2	1
BP	GO:1903146	regulation of autophagy of mitochondrion	1/92	38/11512	0.263168553	0.414613115	0.33315638	BNIP3L	1
BP	GO:0060828	regulation of canonical Wnt signaling pathway	3/92	223/11512	0.263760957	0.414661363	0.333195149	DDIT3/IGFBP1/FOXO3	3
BP	GO:0008203	cholesterol metabolic process	2/92	125/11512	0.263832249	0.414661363	0.333195149	SULT2B1/SCARB1	2
BP	GO:0051668	localization within membrane	2/92	125/11512	0.263832249	0.414661363	0.333195149	GPC4/KIF5A	2
BP	GO:0055123	digestive system development	2/92	125/11512	0.263832249	0.414661363	0.333195149	BCL2/CDKN1A	2
BP	GO:0018205	peptidyl-lysine modification	4/92	327/11512	0.265279077	0.41668536	0.334821503	PPARGC1A/ATP7A/JMJD6/TGM2	4
BP	GO:0060627	regulation of vesicle-mediated transport	5/92	434/11512	0.266196925	0.417876539	0.335778657	NEDD4L/ANXA2/ADORA2B/SERPINE1/SCARB1	5
BP	GO:0010212	response to ionizing radiation	2/92	126/11512	0.26680014	0.418572675	0.336338028	BCL2/CDKN1A	2
BP	GO:0043406	positive regulation of MAP kinase activity	3/92	225/11512	0.26808887	0.419132338	0.336787737	MAP3K1/PDGFB/ADORA2B	3
BP	GO:0006953	acute-phase response	1/92	39/11512	0.269076562	0.419132338	0.336787737	IL6	1
BP	GO:0009948	anterior/posterior axis specification	1/92	39/11512	0.269076562	0.419132338	0.336787737	DDIT3	1
BP	GO:0010828	positive regulation of glucose transmembrane transport	1/92	39/11512	0.269076562	0.419132338	0.336787737	IRS2	1
BP	GO:0031279	regulation of cyclase activity	1/92	39/11512	0.269076562	0.419132338	0.336787737	ADORA2B	1
BP	GO:0035987	endodermal cell differentiation	1/92	39/11512	0.269076562	0.419132338	0.336787737	COL5A1	1
BP	GO:0042181	ketone biosynthetic process	1/92	39/11512	0.269076562	0.419132338	0.336787737	PPARGC1A	1
BP	GO:0046456	icosanoid biosynthetic process	1/92	39/11512	0.269076562	0.419132338	0.336787737	EDN2	1
BP	GO:0051339	regulation of lyase activity	1/92	39/11512	0.269076562	0.419132338	0.336787737	ADORA2B	1
BP	GO:0060351	cartilage development involved in endochondral bone morphogenesis	1/92	39/11512	0.269076562	0.419132338	0.336787737	ANXA2	1
BP	GO:0098868	bone growth	1/92	39/11512	0.269076562	0.419132338	0.336787737	ANXA2	1
BP	GO:1901985	positive regulation of protein acetylation	1/92	39/11512	0.269076562	0.419132338	0.336787737	PPARGC1A	1
BP	GO:0015718	monocarboxylic acid transport	2/92	127/11512	0.269768128	0.419461422	0.337052167	PLIN2/IRS2	2
BP	GO:0043524	negative regulation of neuron apoptotic process	2/92	127/11512	0.269768128	0.419461422	0.337052167	BCL2/PPARGC1A	2
BP	GO:0050773	regulation of dendrite development	2/92	127/11512	0.269768128	0.419461422	0.337052167	NEDD4L/SDC2	2
BP	GO:0051091	positive regulation of DNA-binding transcription factor activity	3/92	226/11512	0.270256158	0.419971017	0.337461645	IL6/DDIT3/PPARGC1A	3
BP	GO:0048592	eye morphogenesis	2/92	128/11512	0.272736023	0.423071864	0.339953286	BCL2/COL5A1	2
BP	GO:0097479	synaptic vesicle localization	2/92	128/11512	0.272736023	0.423071864	0.339953286	KIF5A/ADORA2B	2
BP	GO:2001257	regulation of cation channel activity	2/92	128/11512	0.272736023	0.423071864	0.339953286	PPARGC1A/KLHL24	2
BP	GO:0002369	T cell cytokine production	1/92	40/11512	0.274937711	0.423229613	0.340080043	IL6	1
BP	GO:0033628	regulation of cell adhesion mediated by integrin	1/92	40/11512	0.274937711	0.423229613	0.340080043	SERPINE1	1
BP	GO:0035722	interleukin-12-mediated signaling pathway	1/92	40/11512	0.274937711	0.423229613	0.340080043	ANXA2	1
BP	GO:0042551	neuron maturation	1/92	40/11512	0.274937711	0.423229613	0.340080043	BCL2	1
BP	GO:0042987	amyloid precursor protein catabolic process	1/92	40/11512	0.274937711	0.423229613	0.340080043	EFNA3	1
BP	GO:0044003	modification by symbiont of host morphology or physiology	1/92	40/11512	0.274937711	0.423229613	0.340080043	GAPDH	1
BP	GO:0048066	developmental pigmentation	1/92	40/11512	0.274937711	0.423229613	0.340080043	BCL2	1
BP	GO:0051205	protein insertion into membrane	1/92	40/11512	0.274937711	0.423229613	0.340080043	BCL2	1
BP	GO:0051452	intracellular pH reduction	1/92	40/11512	0.274937711	0.423229613	0.340080043	BCL2	1
BP	GO:0055025	positive regulation of cardiac muscle tissue development	1/92	40/11512	0.274937711	0.423229613	0.340080043	PIM1	1
BP	GO:0070228	regulation of lymphocyte apoptotic process	1/92	40/11512	0.274937711	0.423229613	0.340080043	IRS2	1
BP	GO:0099518	vesicle cytoskeletal trafficking	1/92	40/11512	0.274937711	0.423229613	0.340080043	KIF5A	1
BP	GO:1904036	negative regulation of epithelial cell apoptotic process	1/92	40/11512	0.274937711	0.423229613	0.340080043	SERPINE1	1
BP	GO:1903827	regulation of cellular protein localization	5/92	440/11512	0.275409885	0.423707516	0.340464054	BCL2/GPC4/NEDD4L/GPC1/BNIP3L	5
BP	GO:0055067	monovalent inorganic cation homeostasis	2/92	129/11512	0.275703638	0.423910523	0.340627178	BCL2/NEDD4L	2
BP	GO:0000209	protein polyubiquitination	3/92	229/11512	0.276770327	0.425051734	0.341544181	BCL2/WSB1/NEDD4L	3
BP	GO:0090068	positive regulation of cell cycle process	3/92	229/11512	0.276770327	0.425051734	0.341544181	PDGFB/CDKN1B/CDKN1A	3
BP	GO:0035150	regulation of tube size	2/92	130/11512	0.278670791	0.426418087	0.342642095	EDN2/ADORA2B	2
BP	GO:0035296	regulation of tube diameter	2/92	130/11512	0.278670791	0.426418087	0.342642095	EDN2/ADORA2B	2
BP	GO:0050880	regulation of blood vessel size	2/92	130/11512	0.278670791	0.426418087	0.342642095	EDN2/ADORA2B	2
BP	GO:0097746	regulation of blood vessel diameter	2/92	130/11512	0.278670791	0.426418087	0.342642095	EDN2/ADORA2B	2
BP	GO:1902652	secondary alcohol metabolic process	2/92	130/11512	0.278670791	0.426418087	0.342642095	SULT2B1/SCARB1	2
BP	GO:0001706	endoderm formation	1/92	41/11512	0.280752366	0.426418087	0.342642095	COL5A1	1
BP	GO:0006576	cellular biogenic amine metabolic process	1/92	41/11512	0.280752366	0.426418087	0.342642095	ATP7A	1
BP	GO:0009311	oligosaccharide metabolic process	1/92	41/11512	0.280752366	0.426418087	0.342642095	FBP1	1
BP	GO:0010830	regulation of myotube differentiation	1/92	41/11512	0.280752366	0.426418087	0.342642095	BCL2	1
BP	GO:0014047	glutamate secretion	1/92	41/11512	0.280752366	0.426418087	0.342642095	PPFIA4	1
BP	GO:0014888	striated muscle adaptation	1/92	41/11512	0.280752366	0.426418087	0.342642095	PPARGC1A	1
BP	GO:0044060	regulation of endocrine process	1/92	41/11512	0.280752366	0.426418087	0.342642095	INHA	1
BP	GO:0046580	negative regulation of Ras protein signal transduction	1/92	41/11512	0.280752366	0.426418087	0.342642095	FBP1	1
BP	GO:0048538	thymus development	1/92	41/11512	0.280752366	0.426418087	0.342642095	BCL2	1
BP	GO:0051055	negative regulation of lipid biosynthetic process	1/92	41/11512	0.280752366	0.426418087	0.342642095	PDGFB	1
BP	GO:0051148	negative regulation of muscle cell differentiation	1/92	41/11512	0.280752366	0.426418087	0.342642095	PDGFB	1
BP	GO:0071825	protein-lipid complex subunit organization	1/92	41/11512	0.280752366	0.426418087	0.342642095	SCARB1	1
BP	GO:0086009	membrane repolarization	1/92	41/11512	0.280752366	0.426418087	0.342642095	NEDD4L	1
BP	GO:2000107	negative regulation of leukocyte apoptotic process	1/92	41/11512	0.280752366	0.426418087	0.342642095	IRS2	1
BP	GO:0048285	organelle fission	4/92	336/11512	0.281285955	0.426980998	0.343094414	PPARGC1A/PDGFB/CDKN1B/DCN	4
BP	GO:0022407	regulation of cell-cell adhesion	4/92	337/11512	0.283074636	0.428922151	0.3446542	IL6/GCNT2/ETS1/CITED2	4
BP	GO:0048754	branching morphogenesis of an epithelial tube	2/92	132/11512	0.284602992	0.428922151	0.3446542	BCL2/PGF	2
BP	GO:0051302	regulation of cell division	2/92	132/11512	0.284602992	0.428922151	0.3446542	PDGFB/PGF	2
BP	GO:0106106	cold-induced thermogenesis	2/92	132/11512	0.284602992	0.428922151	0.3446542	DDIT3/PPARGC1A	2
BP	GO:0120161	regulation of cold-induced thermogenesis	2/92	132/11512	0.284602992	0.428922151	0.3446542	DDIT3/PPARGC1A	2
BP	GO:0043900	regulation of multi-organism process	4/92	338/11512	0.284865172	0.428922151	0.3446542	BCL2/ANXA2/GAPDH/ISG20	4
BP	GO:0007162	negative regulation of cell adhesion	3/92	233/11512	0.28548146	0.428922151	0.3446542	GCNT2/TGFBI/SERPINE1	3
BP	GO:0007040	lysosome organization	1/92	42/11512	0.286520894	0.428922151	0.3446542	SRPX	1
BP	GO:0009409	response to cold	1/92	42/11512	0.286520894	0.428922151	0.3446542	PPARGC1A	1
BP	GO:0010463	mesenchymal cell proliferation	1/92	42/11512	0.286520894	0.428922151	0.3446542	IRS2	1
BP	GO:0014009	glial cell proliferation	1/92	42/11512	0.286520894	0.428922151	0.3446542	IL6	1
BP	GO:0021879	forebrain neuron differentiation	1/92	42/11512	0.286520894	0.428922151	0.3446542	ATP7A	1
BP	GO:0031018	endocrine pancreas development	1/92	42/11512	0.286520894	0.428922151	0.3446542	IL6	1
BP	GO:0031103	axon regeneration	1/92	42/11512	0.286520894	0.428922151	0.3446542	BCL2	1
BP	GO:0032330	regulation of chondrocyte differentiation	1/92	42/11512	0.286520894	0.428922151	0.3446542	ANXA2	1
BP	GO:0035850	epithelial cell differentiation involved in kidney development	1/92	42/11512	0.286520894	0.428922151	0.3446542	PDGFB	1
BP	GO:0045661	regulation of myoblast differentiation	1/92	42/11512	0.286520894	0.428922151	0.3446542	DDIT3	1
BP	GO:0045851	pH reduction	1/92	42/11512	0.286520894	0.428922151	0.3446542	BCL2	1
BP	GO:0046850	regulation of bone remodeling	1/92	42/11512	0.286520894	0.428922151	0.3446542	IL6	1
BP	GO:0051898	negative regulation of protein kinase B signaling	1/92	42/11512	0.286520894	0.428922151	0.3446542	DDIT3	1
BP	GO:0060986	endocrine hormone secretion	1/92	42/11512	0.286520894	0.428922151	0.3446542	INHA	1
BP	GO:0071349	cellular response to interleukin-12	1/92	42/11512	0.286520894	0.428922151	0.3446542	ANXA2	1
BP	GO:0080171	lytic vacuole organization	1/92	42/11512	0.286520894	0.428922151	0.3446542	SRPX	1
BP	GO:2000242	negative regulation of reproductive process	1/92	42/11512	0.286520894	0.428922151	0.3446542	CDKN1B	1
BP	GO:0051052	regulation of DNA metabolic process	4/92	339/11512	0.286657514	0.428922151	0.3446542	IL6/PPARGC1A/PDGFB/CDKN1A	4
BP	GO:0031570	DNA integrity checkpoint	2/92	133/11512	0.287567687	0.429793121	0.345354054	CDKN1B/CDKN1A	2
BP	GO:0035821	modification of morphology or physiology of other organism	2/92	133/11512	0.287567687	0.429793121	0.345354054	ANXA2/GAPDH	2
BP	GO:0002011	morphogenesis of an epithelial sheet	1/92	43/11512	0.292243656	0.434550726	0.349176959	COL5A1	1
BP	GO:0035272	exocrine system development	1/92	43/11512	0.292243656	0.434550726	0.349176959	TGM2	1
BP	GO:0043300	regulation of leukocyte degranulation	1/92	43/11512	0.292243656	0.434550726	0.349176959	ADORA2B	1
BP	GO:0045104	intermediate filament cytoskeleton organization	1/92	43/11512	0.292243656	0.434550726	0.349176959	KLHL24	1
BP	GO:0060563	neuroepithelial cell differentiation	1/92	43/11512	0.292243656	0.434550726	0.349176959	SERPINE1	1
BP	GO:0070671	response to interleukin-12	1/92	43/11512	0.292243656	0.434550726	0.349176959	ANXA2	1
BP	GO:0090199	regulation of release of cytochrome c from mitochondria	1/92	43/11512	0.292243656	0.434550726	0.349176959	PLAUR	1
BP	GO:0120163	negative regulation of cold-induced thermogenesis	1/92	43/11512	0.292243656	0.434550726	0.349176959	DDIT3	1
BP	GO:1903727	positive regulation of phospholipid metabolic process	1/92	43/11512	0.292243656	0.434550726	0.349176959	PDGFB	1
BP	GO:0070372	regulation of ERK1 and ERK2 cascade	3/92	238/11512	0.296404071	0.438759443	0.352558813	GCNT2/AKAP12/PDGFB	3
BP	GO:0016125	sterol metabolic process	2/92	136/11512	0.296454101	0.438759443	0.352558813	SULT2B1/SCARB1	2
BP	GO:0045860	positive regulation of protein kinase activity	5/92	454/11512	0.297163732	0.438759443	0.352558813	MAP3K1/PDGFB/CDKN1B/CDKN1A/ADORA2B	5
BP	GO:0003044	regulation of systemic arterial blood pressure mediated by a chemical signal	1/92	44/11512	0.297921011	0.438759443	0.352558813	EDN2	1
BP	GO:0006636	unsaturated fatty acid biosynthetic process	1/92	44/11512	0.297921011	0.438759443	0.352558813	EDN2	1
BP	GO:0010596	negative regulation of endothelial cell migration	1/92	44/11512	0.297921011	0.438759443	0.352558813	DCN	1
BP	GO:0031113	regulation of microtubule polymerization	1/92	44/11512	0.297921011	0.438759443	0.352558813	CDKN1B	1
BP	GO:0035094	response to nicotine	1/92	44/11512	0.297921011	0.438759443	0.352558813	BCL2	1
BP	GO:0043303	mast cell degranulation	1/92	44/11512	0.297921011	0.438759443	0.352558813	ADORA2B	1
BP	GO:0045103	intermediate filament-based process	1/92	44/11512	0.297921011	0.438759443	0.352558813	KLHL24	1
BP	GO:0045620	negative regulation of lymphocyte differentiation	1/92	44/11512	0.297921011	0.438759443	0.352558813	INHA	1
BP	GO:0048546	digestive tract morphogenesis	1/92	44/11512	0.297921011	0.438759443	0.352558813	BCL2	1
BP	GO:0061077	chaperone-mediated protein folding	1/92	44/11512	0.297921011	0.438759443	0.352558813	ERO1A	1
BP	GO:0071675	regulation of mononuclear cell migration	1/92	44/11512	0.297921011	0.438759443	0.352558813	SERPINE1	1
BP	GO:0098930	axonal transport	1/92	44/11512	0.297921011	0.438759443	0.352558813	KIF5A	1
BP	GO:1903428	positive regulation of reactive oxygen species biosynthetic process	1/92	44/11512	0.297921011	0.438759443	0.352558813	FOXO3	1
BP	GO:1905517	macrophage migration	1/92	44/11512	0.297921011	0.438759443	0.352558813	EDN2	1
BP	GO:0007088	regulation of mitotic nuclear division	2/92	137/11512	0.299413127	0.44070921	0.35412552	PDGFB/CDKN1B	2
BP	GO:0043901	negative regulation of multi-organism process	2/92	138/11512	0.302370327	0.441838714	0.355033117	ANXA2/ISG20	2
BP	GO:0042391	regulation of membrane potential	4/92	348/11512	0.302862234	0.441838714	0.355033117	BCL2/NEDD4L/BNIP3L/DCN	4
BP	GO:0002279	mast cell activation involved in immune response	1/92	45/11512	0.303553315	0.441838714	0.355033117	ADORA2B	1
BP	GO:0002448	mast cell mediated immunity	1/92	45/11512	0.303553315	0.441838714	0.355033117	ADORA2B	1
BP	GO:0002711	positive regulation of T cell mediated immunity	1/92	45/11512	0.303553315	0.441838714	0.355033117	IL6	1
BP	GO:0010823	negative regulation of mitochondrion organization	1/92	45/11512	0.303553315	0.441838714	0.355033117	PPARGC1A	1
BP	GO:0010862	positive regulation of pathway-restricted SMAD protein phosphorylation	1/92	45/11512	0.303553315	0.441838714	0.355033117	INHA	1
BP	GO:0017001	antibiotic catabolic process	1/92	45/11512	0.303553315	0.441838714	0.355033117	PCK1	1
BP	GO:0030850	prostate gland development	1/92	45/11512	0.303553315	0.441838714	0.355033117	CDKN1B	1
BP	GO:0031640	killing of cells of other organism	1/92	45/11512	0.303553315	0.441838714	0.355033117	GAPDH	1
BP	GO:0043551	regulation of phosphatidylinositol 3-kinase activity	1/92	45/11512	0.303553315	0.441838714	0.355033117	PDGFB	1
BP	GO:0044364	disruption of cells of other organism	1/92	45/11512	0.303553315	0.441838714	0.355033117	GAPDH	1
BP	GO:0046503	glycerolipid catabolic process	1/92	45/11512	0.303553315	0.441838714	0.355033117	SCARB1	1
BP	GO:0046622	positive regulation of organ growth	1/92	45/11512	0.303553315	0.441838714	0.355033117	PIM1	1
BP	GO:0061178	regulation of insulin secretion involved in cellular response to glucose stimulus	1/92	45/11512	0.303553315	0.441838714	0.355033117	KLF7	1
BP	GO:0070936	protein K48-linked ubiquitination	1/92	45/11512	0.303553315	0.441838714	0.355033117	NEDD4L	1
BP	GO:1903307	positive regulation of regulated secretory pathway	1/92	45/11512	0.303553315	0.441838714	0.355033117	ADORA2B	1
BP	GO:1904645	response to amyloid-beta	1/92	45/11512	0.303553315	0.441838714	0.355033117	FOXO3	1
BP	GO:1990090	cellular response to nerve growth factor stimulus	1/92	45/11512	0.303553315	0.441838714	0.355033117	FOXO3	1
BP	GO:2000677	regulation of transcription regulatory region DNA binding	1/92	45/11512	0.303553315	0.441838714	0.355033117	DDIT3	1
BP	GO:0030168	platelet activation	2/92	139/11512	0.305325541	0.443925037	0.356709552	IL6/PDGFB	2
BP	GO:0051100	negative regulation of binding	2/92	139/11512	0.305325541	0.443925037	0.356709552	DDIT3/PDGFB	2
BP	GO:0002526	acute inflammatory response	2/92	140/11512	0.308278614	0.444782657	0.357398679	IL6/F3	2
BP	GO:0007093	mitotic cell cycle checkpoint	2/92	140/11512	0.308278614	0.444782657	0.357398679	CDKN1B/CDKN1A	2
BP	GO:0007269	neurotransmitter secretion	2/92	140/11512	0.308278614	0.444782657	0.357398679	ADORA2B/PPFIA4	2
BP	GO:0099643	signal release from synapse	2/92	140/11512	0.308278614	0.444782657	0.357398679	ADORA2B/PPFIA4	2
BP	GO:0006584	catecholamine metabolic process	1/92	46/11512	0.309140923	0.444782657	0.357398679	ATP7A	1
BP	GO:0009712	catechol-containing compound metabolic process	1/92	46/11512	0.309140923	0.444782657	0.357398679	ATP7A	1
BP	GO:0032781	positive regulation of ATPase activity	1/92	46/11512	0.309140923	0.444782657	0.357398679	ALDOB	1
BP	GO:0035384	thioester biosynthetic process	1/92	46/11512	0.309140923	0.444782657	0.357398679	PDK1	1
BP	GO:0035914	skeletal muscle cell differentiation	1/92	46/11512	0.309140923	0.444782657	0.357398679	GPC1	1
BP	GO:0045840	positive regulation of mitotic nuclear division	1/92	46/11512	0.309140923	0.444782657	0.357398679	PDGFB	1
BP	GO:0046164	alcohol catabolic process	1/92	46/11512	0.309140923	0.444782657	0.357398679	SCARB1	1
BP	GO:0051058	negative regulation of small GTPase mediated signal transduction	1/92	46/11512	0.309140923	0.444782657	0.357398679	FBP1	1
BP	GO:0051145	smooth muscle cell differentiation	1/92	46/11512	0.309140923	0.444782657	0.357398679	PDGFB	1
BP	GO:0051155	positive regulation of striated muscle cell differentiation	1/92	46/11512	0.309140923	0.444782657	0.357398679	BCL2	1
BP	GO:0060038	cardiac muscle cell proliferation	1/92	46/11512	0.309140923	0.444782657	0.357398679	PIM1	1
BP	GO:0061098	positive regulation of protein tyrosine kinase activity	1/92	46/11512	0.309140923	0.444782657	0.357398679	PDGFB	1
BP	GO:0061900	glial cell activation	1/92	46/11512	0.309140923	0.444782657	0.357398679	IL6	1
BP	GO:0071616	acyl-CoA biosynthetic process	1/92	46/11512	0.309140923	0.444782657	0.357398679	PDK1	1
BP	GO:2001238	positive regulation of extrinsic apoptotic signaling pathway	1/92	46/11512	0.309140923	0.444782657	0.357398679	SRPX	1
BP	GO:0070588	calcium ion transmembrane transport	3/92	244/11512	0.309547436	0.445123096	0.357672235	DDIT3/ANXA2/ERO1A	3
BP	GO:1990845	adaptive thermogenesis	2/92	141/11512	0.311229393	0.447296221	0.359418418	DDIT3/PPARGC1A	2
BP	GO:0016042	lipid catabolic process	3/92	245/11512	0.31174075	0.447785507	0.359811577	PCK1/IRS2/SCARB1	3
BP	GO:0006475	internal protein amino acid acetylation	2/92	142/11512	0.314177727	0.450039608	0.361622827	PPARGC1A/PCK1	2
BP	GO:0021953	central nervous system neuron differentiation	2/92	142/11512	0.314177727	0.450039608	0.361622827	RORA/ATP7A	2
BP	GO:0002066	columnar/cuboidal epithelial cell development	1/92	47/11512	0.314684184	0.450039608	0.361622827	CDKN1A	1
BP	GO:0030317	flagellated sperm motility	1/92	47/11512	0.314684184	0.450039608	0.361622827	GAPDHS	1
BP	GO:0035065	regulation of histone acetylation	1/92	47/11512	0.314684184	0.450039608	0.361622827	PPARGC1A	1
BP	GO:0043392	negative regulation of DNA binding	1/92	47/11512	0.314684184	0.450039608	0.361622827	DDIT3	1
BP	GO:0086002	cardiac muscle cell action potential involved in contraction	1/92	47/11512	0.314684184	0.450039608	0.361622827	NEDD4L	1
BP	GO:0097722	sperm motility	1/92	47/11512	0.314684184	0.450039608	0.361622827	GAPDHS	1
BP	GO:0043588	skin development	3/92	247/11512	0.316129056	0.451859316	0.363085027	BCL2/ATP7A/COL5A1	3
BP	GO:0000186	activation of MAPKK activity	1/92	48/11512	0.320183448	0.456161301	0.366541825	MAP3K1	1
BP	GO:0001960	negative regulation of cytokine-mediated signaling pathway	1/92	48/11512	0.320183448	0.456161301	0.366541825	IL6	1
BP	GO:0032768	regulation of monooxygenase activity	1/92	48/11512	0.320183448	0.456161301	0.366541825	SCARB1	1
BP	GO:0046324	regulation of glucose import	1/92	48/11512	0.320183448	0.456161301	0.366541825	IRS2	1
BP	GO:0048016	inositol phosphate-mediated signaling	1/92	48/11512	0.320183448	0.456161301	0.366541825	EDN2	1
BP	GO:1990089	response to nerve growth factor	1/92	48/11512	0.320183448	0.456161301	0.366541825	FOXO3	1
BP	GO:0010950	positive regulation of endopeptidase activity	2/92	145/11512	0.323006591	0.459933298	0.369572759	EFNA3/F3	2
BP	GO:0016050	vesicle organization	3/92	251/11512	0.324910301	0.461175315	0.370570763	BCL2/SRPX/ANXA2	3
BP	GO:0002720	positive regulation of cytokine production involved in immune response	1/92	49/11512	0.325639058	0.461175315	0.370570763	IL6	1
BP	GO:0006513	protein monoubiquitination	1/92	49/11512	0.325639058	0.461175315	0.370570763	NEDD4L	1
BP	GO:0006879	cellular iron ion homeostasis	1/92	49/11512	0.325639058	0.461175315	0.370570763	CP	1
BP	GO:0006968	cellular defense response	1/92	49/11512	0.325639058	0.461175315	0.370570763	ADORA2B	1
BP	GO:0031102	neuron projection regeneration	1/92	49/11512	0.325639058	0.461175315	0.370570763	BCL2	1
BP	GO:0048857	neural nucleus development	1/92	49/11512	0.325639058	0.461175315	0.370570763	BCL2	1
BP	GO:0055078	sodium ion homeostasis	1/92	49/11512	0.325639058	0.461175315	0.370570763	NEDD4L	1
BP	GO:0071320	cellular response to cAMP	1/92	49/11512	0.325639058	0.461175315	0.370570763	PCK1	1
BP	GO:1902041	regulation of extrinsic apoptotic signaling pathway via death domain receptors	1/92	49/11512	0.325639058	0.461175315	0.370570763	SERPINE1	1
BP	GO:0009408	response to heat	2/92	146/11512	0.325943688	0.461357355	0.370717039	PKLR/CDKN1A	2
BP	GO:0071346	cellular response to interferon-gamma	2/92	147/11512	0.328877624	0.465258842	0.373852022	MT2A/GAPDH	2
BP	GO:0070371	ERK1 and ERK2 cascade	3/92	253/11512	0.329302074	0.465607897	0.3741325	GCNT2/AKAP12/PDGFB	3
BP	GO:0002444	myeloid leukocyte mediated immunity	5/92	475/11512	0.330315978	0.465818776	0.37430195	PLAUR/IL6/ANXA2/SLC2A3/ADORA2B	5
BP	GO:0002260	lymphocyte homeostasis	1/92	50/11512	0.331051359	0.465818776	0.37430195	BCL2	1
BP	GO:0045071	negative regulation of viral genome replication	1/92	50/11512	0.331051359	0.465818776	0.37430195	ISG20	1
BP	GO:0051865	protein autoubiquitination	1/92	50/11512	0.331051359	0.465818776	0.37430195	KLHL24	1
BP	GO:0051926	negative regulation of calcium ion transport	1/92	50/11512	0.331051359	0.465818776	0.37430195	BCL2	1
BP	GO:0060688	regulation of morphogenesis of a branching structure	1/92	50/11512	0.331051359	0.465818776	0.37430195	PGF	1
BP	GO:0061005	cell differentiation involved in kidney development	1/92	50/11512	0.331051359	0.465818776	0.37430195	PDGFB	1
BP	GO:0071398	cellular response to fatty acid	1/92	50/11512	0.331051359	0.465818776	0.37430195	PPARGC1A	1
BP	GO:0090183	regulation of kidney development	1/92	50/11512	0.331051359	0.465818776	0.37430195	PDGFB	1
BP	GO:1903706	regulation of hemopoiesis	4/92	365/11512	0.333742302	0.469353103	0.377141907	INHA/PIM1/FOXO3/ETS1	4
BP	GO:0018105	peptidyl-serine phosphorylation	3/92	256/11512	0.335889564	0.471853431	0.379151009	BCL2/IL6/PDGFB	3
BP	GO:0002886	regulation of myeloid leukocyte mediated immunity	1/92	51/11512	0.336420691	0.471853431	0.379151009	ADORA2B	1
BP	GO:0021872	forebrain generation of neurons	1/92	51/11512	0.336420691	0.471853431	0.379151009	ATP7A	1
BP	GO:0043388	positive regulation of DNA binding	1/92	51/11512	0.336420691	0.471853431	0.379151009	PLAUR	1
BP	GO:2000378	negative regulation of reactive oxygen species metabolic process	1/92	51/11512	0.336420691	0.471853431	0.379151009	BCL2	1
BP	GO:0030032	lamellipodium assembly	1/92	52/11512	0.34174739	0.477280469	0.383511828	ATP7A	1
BP	GO:0031663	lipopolysaccharide-mediated signaling pathway	1/92	52/11512	0.34174739	0.477280469	0.383511828	SCARB1	1
BP	GO:0032413	negative regulation of ion transmembrane transporter activity	1/92	52/11512	0.34174739	0.477280469	0.383511828	NEDD4L	1
BP	GO:0035773	insulin secretion involved in cellular response to glucose stimulus	1/92	52/11512	0.34174739	0.477280469	0.383511828	KLF7	1
BP	GO:0060761	negative regulation of response to cytokine stimulus	1/92	52/11512	0.34174739	0.477280469	0.383511828	IL6	1
BP	GO:0099072	regulation of postsynaptic membrane neurotransmitter receptor levels	1/92	52/11512	0.34174739	0.477280469	0.383511828	GPC4	1
BP	GO:1903749	positive regulation of establishment of protein localization to mitochondrion	1/92	52/11512	0.34174739	0.477280469	0.383511828	BCL2	1
BP	GO:2000756	regulation of peptidyl-lysine acetylation	1/92	52/11512	0.34174739	0.477280469	0.383511828	PPARGC1A	1
BP	GO:0015849	organic acid transport	3/92	259/11512	0.342475177	0.47778752	0.383919261	PLIN2/IRS2/PPFIA4	3
BP	GO:0046942	carboxylic acid transport	3/92	259/11512	0.342475177	0.47778752	0.383919261	PLIN2/IRS2/PPFIA4	3
BP	GO:0015711	organic anion transport	4/92	370/11512	0.342867046	0.478079648	0.384153996	PLIN2/IRS2/PPFIA4/SCARB1	4
BP	GO:0071804	cellular potassium ion transport	2/92	153/11512	0.346407383	0.480816125	0.386352853	NEDD4L/KLHL24	2
BP	GO:0071805	potassium ion transmembrane transport	2/92	153/11512	0.346407383	0.480816125	0.386352853	NEDD4L/KLHL24	2
BP	GO:0002637	regulation of immunoglobulin production	1/92	53/11512	0.347031791	0.480816125	0.386352853	IL6	1
BP	GO:0008088	axo-dendritic transport	1/92	53/11512	0.347031791	0.480816125	0.386352853	KIF5A	1
BP	GO:0008589	regulation of smoothened signaling pathway	1/92	53/11512	0.347031791	0.480816125	0.386352853	RORA	1
BP	GO:0032890	regulation of organic acid transport	1/92	53/11512	0.347031791	0.480816125	0.386352853	IRS2	1
BP	GO:0034394	protein localization to cell surface	1/92	53/11512	0.347031791	0.480816125	0.386352853	NEDD4L	1
BP	GO:0045669	positive regulation of osteoblast differentiation	1/92	53/11512	0.347031791	0.480816125	0.386352853	IL6	1
BP	GO:0046323	glucose import	1/92	53/11512	0.347031791	0.480816125	0.386352853	IRS2	1
BP	GO:0046579	positive regulation of Ras protein signal transduction	1/92	53/11512	0.347031791	0.480816125	0.386352853	IRS2	1
BP	GO:0050853	B cell receptor signaling pathway	1/92	53/11512	0.347031791	0.480816125	0.386352853	BCL2	1
BP	GO:0097755	positive regulation of blood vessel diameter	1/92	53/11512	0.347031791	0.480816125	0.386352853	ADORA2B	1
BP	GO:0051783	regulation of nuclear division	2/92	154/11512	0.349315505	0.48372443	0.388689779	PDGFB/CDKN1B	2
BP	GO:0019229	regulation of vasoconstriction	1/92	54/11512	0.352274227	0.486792445	0.391155038	EDN2	1
BP	GO:0034113	heterotypic cell-cell adhesion	1/92	54/11512	0.352274227	0.486792445	0.391155038	GCNT2	1
BP	GO:0043550	regulation of lipid kinase activity	1/92	54/11512	0.352274227	0.486792445	0.391155038	PDGFB	1
BP	GO:0055021	regulation of cardiac muscle tissue growth	1/92	54/11512	0.352274227	0.486792445	0.391155038	PIM1	1
BP	GO:0033674	positive regulation of kinase activity	5/92	489/11512	0.352646068	0.487049393	0.391361505	MAP3K1/PDGFB/CDKN1B/CDKN1A/ADORA2B	5
BP	GO:0006417	regulation of translation	3/92	264/11512	0.353442044	0.487891546	0.392038205	IL6/FOXO3/GAPDH	3
BP	GO:0097164	ammonium ion metabolic process	2/92	156/11512	0.355119068	0.489948372	0.393690938	ATP7A/SCARB1	2
BP	GO:0030433	ubiquitin-dependent ERAD pathway	1/92	55/11512	0.357475028	0.491129823	0.394640275	ANKZF1	1
BP	GO:0032370	positive regulation of lipid transport	1/92	55/11512	0.357475028	0.491129823	0.394640275	ANXA2	1
BP	GO:0042982	amyloid precursor protein metabolic process	1/92	55/11512	0.357475028	0.491129823	0.394640275	EFNA3	1
BP	GO:0045453	bone resorption	1/92	55/11512	0.357475028	0.491129823	0.394640275	IL6	1
BP	GO:0045576	mast cell activation	1/92	55/11512	0.357475028	0.491129823	0.394640275	ADORA2B	1
BP	GO:0060393	regulation of pathway-restricted SMAD protein phosphorylation	1/92	55/11512	0.357475028	0.491129823	0.394640275	INHA	1
BP	GO:1903902	positive regulation of viral life cycle	1/92	55/11512	0.357475028	0.491129823	0.394640275	ANXA2	1
BP	GO:2000243	positive regulation of reproductive process	1/92	55/11512	0.357475028	0.491129823	0.394640275	CITED2	1
BP	GO:0060070	canonical Wnt signaling pathway	3/92	266/11512	0.357824042	0.491351672	0.394818539	DDIT3/IGFBP1/FOXO3	3
BP	GO:0051099	positive regulation of binding	2/92	157/11512	0.358014276	0.49135537	0.394821511	PLAUR/ANXA2	2
BP	GO:0048747	muscle fiber development	1/92	56/11512	0.362634519	0.496137045	0.398663756	BCL2	1
BP	GO:0050830	defense response to Gram-positive bacterium	1/92	56/11512	0.362634519	0.496137045	0.398663756	IL6	1
BP	GO:0051785	positive regulation of nuclear division	1/92	56/11512	0.362634519	0.496137045	0.398663756	PDGFB	1
BP	GO:0061844	antimicrobial humoral immune response mediated by antimicrobial peptide	1/92	56/11512	0.362634519	0.496137045	0.398663756	GAPDH	1
BP	GO:0070227	lymphocyte apoptotic process	1/92	56/11512	0.362634519	0.496137045	0.398663756	IRS2	1
BP	GO:0090398	cellular senescence	1/92	56/11512	0.362634519	0.496137045	0.398663756	CDKN1A	1
BP	GO:1903708	positive regulation of hemopoiesis	2/92	159/11512	0.363790972	0.497459471	0.399726373	FOXO3/ETS1	2
BP	GO:0045861	negative regulation of proteolysis	3/92	269/11512	0.364390342	0.498019142	0.400176088	PLAUR/GAPDH/SERPINE1	3
BP	GO:0033866	nucleoside bisphosphate biosynthetic process	1/92	57/11512	0.367753027	0.500266319	0.401981775	PDK1	1
BP	GO:0034030	ribonucleoside bisphosphate biosynthetic process	1/92	57/11512	0.367753027	0.500266319	0.401981775	PDK1	1
BP	GO:0034033	purine nucleoside bisphosphate biosynthetic process	1/92	57/11512	0.367753027	0.500266319	0.401981775	PDK1	1
BP	GO:0035050	embryonic heart tube development	1/92	57/11512	0.367753027	0.500266319	0.401981775	CITED2	1
BP	GO:0045685	regulation of glial cell differentiation	1/92	57/11512	0.367753027	0.500266319	0.401981775	IL6	1
BP	GO:0070988	demethylation	1/92	57/11512	0.367753027	0.500266319	0.401981775	JMJD6	1
BP	GO:0072091	regulation of stem cell proliferation	1/92	57/11512	0.367753027	0.500266319	0.401981775	PIM1	1
BP	GO:0150076	neuroinflammatory response	1/92	57/11512	0.367753027	0.500266319	0.401981775	IL6	1
BP	GO:1901264	carbohydrate derivative transport	1/92	57/11512	0.367753027	0.500266319	0.401981775	SCARB1	1
BP	GO:0006814	sodium ion transport	2/92	161/11512	0.36954864	0.50140727	0.402898569	NEDD4L/KLHL24	2
BP	GO:0007179	transforming growth factor beta receptor signaling pathway	2/92	161/11512	0.36954864	0.50140727	0.402898569	GCNT2/CITED2	2
BP	GO:0030278	regulation of ossification	2/92	161/11512	0.36954864	0.50140727	0.402898569	BCL2/IL6	2
BP	GO:0034341	response to interferon-gamma	2/92	161/11512	0.36954864	0.50140727	0.402898569	MT2A/GAPDH	2
BP	GO:0071897	DNA biosynthetic process	2/92	161/11512	0.36954864	0.50140727	0.402898569	PDGFB/CDKN1A	2
BP	GO:0015914	phospholipid transport	1/92	58/11512	0.372830873	0.503773536	0.404799949	SCARB1	1
BP	GO:0031343	positive regulation of cell killing	1/92	58/11512	0.372830873	0.503773536	0.404799949	GAPDH	1
BP	GO:0032410	negative regulation of transporter activity	1/92	58/11512	0.372830873	0.503773536	0.404799949	NEDD4L	1
BP	GO:0042531	positive regulation of tyrosine phosphorylation of STAT protein	1/92	58/11512	0.372830873	0.503773536	0.404799949	IL6	1
BP	GO:0060135	maternal process involved in female pregnancy	1/92	58/11512	0.372830873	0.503773536	0.404799949	PAM	1
BP	GO:0060389	pathway-restricted SMAD protein phosphorylation	1/92	58/11512	0.372830873	0.503773536	0.404799949	INHA	1
BP	GO:1903201	regulation of oxidative stress-induced cell death	1/92	58/11512	0.372830873	0.503773536	0.404799949	FOXO3	1
BP	GO:2000573	positive regulation of DNA biosynthetic process	1/92	58/11512	0.372830873	0.503773536	0.404799949	PDGFB	1
BP	GO:0003002	regionalization	3/92	273/11512	0.37313028	0.503918214	0.404916202	DDIT3/HOXB9/CITED2	3
BP	GO:0043902	positive regulation of multi-organism process	2/92	163/11512	0.375286424	0.505561876	0.406236944	ANXA2/GAPDH	2
BP	GO:0050707	regulation of cytokine secretion	2/92	163/11512	0.375286424	0.505561876	0.406236944	AKAP12/GAPDH	2
BP	GO:0050866	negative regulation of cell activation	2/92	163/11512	0.375286424	0.505561876	0.406236944	INHA/PDGFB	2
BP	GO:0007178	transmembrane receptor protein serine/threonine kinase signaling pathway	3/92	274/11512	0.375312156	0.505561876	0.406236944	INHA/GCNT2/CITED2	3
BP	GO:0045930	negative regulation of mitotic cell cycle	3/92	274/11512	0.375312156	0.505561876	0.406236944	BCL2/CDKN1B/CDKN1A	3
BP	GO:0002532	production of molecular mediator involved in inflammatory response	1/92	59/11512	0.377868376	0.505741049	0.406380915	SERPINE1	1
BP	GO:0006801	superoxide metabolic process	1/92	59/11512	0.377868376	0.505741049	0.406380915	ATP7A	1
BP	GO:0010633	negative regulation of epithelial cell migration	1/92	59/11512	0.377868376	0.505741049	0.406380915	DCN	1
BP	GO:0014855	striated muscle cell proliferation	1/92	59/11512	0.377868376	0.505741049	0.406380915	PIM1	1
BP	GO:0015800	acidic amino acid transport	1/92	59/11512	0.377868376	0.505741049	0.406380915	PPFIA4	1
BP	GO:0030521	androgen receptor signaling pathway	1/92	59/11512	0.377868376	0.505741049	0.406380915	PPARGC1A	1
BP	GO:0033627	cell adhesion mediated by integrin	1/92	59/11512	0.377868376	0.505741049	0.406380915	SERPINE1	1
BP	GO:0036498	IRE1-mediated unfolded protein response	1/92	59/11512	0.377868376	0.505741049	0.406380915	KDELR3	1
BP	GO:0051057	positive regulation of small GTPase mediated signal transduction	1/92	59/11512	0.377868376	0.505741049	0.406380915	IRS2	1
BP	GO:0061035	regulation of cartilage development	1/92	59/11512	0.377868376	0.505741049	0.406380915	ANXA2	1
BP	GO:0086003	cardiac muscle cell contraction	1/92	59/11512	0.377868376	0.505741049	0.406380915	NEDD4L	1
BP	GO:0006694	steroid biosynthetic process	2/92	164/11512	0.378147601	0.505741049	0.406380915	PPARGC1A/SCARB1	2
BP	GO:0007281	germ cell development	2/92	164/11512	0.378147601	0.505741049	0.406380915	BCL2/FOXO3	2
BP	GO:0010952	positive regulation of peptidase activity	2/92	164/11512	0.378147601	0.505741049	0.406380915	EFNA3/F3	2
BP	GO:0050731	positive regulation of peptidyl-tyrosine phosphorylation	2/92	165/11512	0.3810035	0.509300597	0.409241139	IL6/PDGFB	2
BP	GO:0010721	negative regulation of cell development	3/92	277/11512	0.381849369	0.510171007	0.409940544	BCL2/IL6/FOXO3	3
BP	GO:0014015	positive regulation of gliogenesis	1/92	60/11512	0.382865853	0.510487804	0.410195102	IL6	1
BP	GO:0030279	negative regulation of ossification	1/92	60/11512	0.382865853	0.510487804	0.410195102	BCL2	1
BP	GO:0040014	regulation of multicellular organism growth	1/92	60/11512	0.382865853	0.510487804	0.410195102	BCL2	1
BP	GO:0060420	regulation of heart growth	1/92	60/11512	0.382865853	0.510487804	0.410195102	PIM1	1
BP	GO:0006473	protein acetylation	2/92	167/11512	0.386699074	0.515074516	0.413880688	PPARGC1A/PCK1	2
BP	GO:0099003	vesicle-mediated transport in synapse	2/92	167/11512	0.386699074	0.515074516	0.413880688	KIF5A/ADORA2B	2
BP	GO:0003281	ventricular septum development	1/92	61/11512	0.38782362	0.51552404	0.414241897	CITED2	1
BP	GO:0031670	cellular response to nutrient	1/92	61/11512	0.38782362	0.51552404	0.414241897	PIM1	1
BP	GO:1901616	organic hydroxy compound catabolic process	1/92	61/11512	0.38782362	0.51552404	0.414241897	SCARB1	1
BP	GO:1901983	regulation of protein acetylation	1/92	61/11512	0.38782362	0.51552404	0.414241897	PPARGC1A	1
BP	GO:0030111	regulation of Wnt signaling pathway	3/92	280/11512	0.388372737	0.515992175	0.41461806	DDIT3/IGFBP1/FOXO3	3
BP	GO:0002573	myeloid leukocyte differentiation	2/92	169/11512	0.392372382	0.520214361	0.418010736	INHA/ANXA2	2
BP	GO:0030104	water homeostasis	1/92	62/11512	0.392741987	0.520214361	0.418010736	NEDD4L	1
BP	GO:0046173	polyol biosynthetic process	1/92	62/11512	0.392741987	0.520214361	0.418010736	PCK1	1
BP	GO:0046470	phosphatidylcholine metabolic process	1/92	62/11512	0.392741987	0.520214361	0.418010736	SCARB1	1
BP	GO:0060350	endochondral bone morphogenesis	1/92	62/11512	0.392741987	0.520214361	0.418010736	ANXA2	1
BP	GO:0086001	cardiac muscle cell action potential	1/92	62/11512	0.392741987	0.520214361	0.418010736	NEDD4L	1
BP	GO:0031348	negative regulation of defense response	2/92	170/11512	0.395200455	0.522678038	0.419990388	RORA/ETS1	2
BP	GO:1903531	negative regulation of secretion by cell	2/92	170/11512	0.395200455	0.522678038	0.419990388	KLF7/INHA	2
BP	GO:2001020	regulation of response to DNA damage stimulus	2/92	170/11512	0.395200455	0.522678038	0.419990388	BCL2/IER3	2
BP	GO:0006809	nitric oxide biosynthetic process	1/92	63/11512	0.397621266	0.523238431	0.420440684	RORA	1
BP	GO:0010827	regulation of glucose transmembrane transport	1/92	63/11512	0.397621266	0.523238431	0.420440684	IRS2	1
BP	GO:0032418	lysosome localization	1/92	63/11512	0.397621266	0.523238431	0.420440684	ADORA2B	1
BP	GO:0043627	response to estrogen	1/92	63/11512	0.397621266	0.523238431	0.420440684	CITED2	1
BP	GO:0045638	negative regulation of myeloid cell differentiation	1/92	63/11512	0.397621266	0.523238431	0.420440684	INHA	1
BP	GO:0071300	cellular response to retinoic acid	1/92	63/11512	0.397621266	0.523238431	0.420440684	PCK1	1
BP	GO:0071479	cellular response to ionizing radiation	1/92	63/11512	0.397621266	0.523238431	0.420440684	CDKN1A	1
BP	GO:0097194	execution phase of apoptosis	1/92	63/11512	0.397621266	0.523238431	0.420440684	IL6	1
BP	GO:2000300	regulation of synaptic vesicle exocytosis	1/92	63/11512	0.397621266	0.523238431	0.420440684	ADORA2B	1
BP	GO:2001021	negative regulation of response to DNA damage stimulus	1/92	63/11512	0.397621266	0.523238431	0.420440684	BCL2	1
BP	GO:0071214	cellular response to abiotic stimulus	3/92	285/11512	0.399210105	0.524802045	0.421697103	PCK1/MAP3K1/CDKN1A	3
BP	GO:0104004	cellular response to environmental stimulus	3/92	285/11512	0.399210105	0.524802045	0.421697103	PCK1/MAP3K1/CDKN1A	3
BP	GO:0043583	ear development	2/92	172/11512	0.400838996	0.526415123	0.422993269	BCL2/CDKN1B	2
BP	GO:0045732	positive regulation of protein catabolic process	2/92	172/11512	0.400838996	0.526415123	0.422993269	NEDD4L/CDKN1B	2
BP	GO:0002709	regulation of T cell mediated immunity	1/92	64/11512	0.402461762	0.52669821	0.423220739	IL6	1
BP	GO:0006635	fatty acid beta-oxidation	1/92	64/11512	0.402461762	0.52669821	0.423220739	IRS2	1
BP	GO:0045833	negative regulation of lipid metabolic process	1/92	64/11512	0.402461762	0.52669821	0.423220739	PDGFB	1
BP	GO:0048678	response to axon injury	1/92	64/11512	0.402461762	0.52669821	0.423220739	BCL2	1
[truncated: 1,153 more rows]
